# Supplementary material for: Genome-wide transcriptional profiling for elucidating the effects of brassinosteroids on Glycine max during early vegetative development
Source: Sci Rep. 2019 Nov 6;9:16085. doi: 10.1038/s41598-019-52599-3 (PMC6834599; doi:10.1038/s41598-019-52599-3)
Supplement: Supplementary file 2 — Supplementary table 1 [file 41598_2019_52599_MOESM2_ESM.xlsx]

## Sheet: Supplementary Table 1
Supplementary Table 1. Significantly downregulated genes under Pcz treatment but upregulated under other treatments were listed. The annotations and expression patterns of DEGs under all treatments were shown.
Gene_ID_A1	Gene_ID_A2	Pathway	Annotation	FPKM-CK	FPKM-Pcz	Pcz (log2(fold_change))	Significant	FPKM-CK	FPKM-Pcz-BL	Pcz-BL(log2(fold_change))	Significant	FPKM-CK	FPKM-Pcz-BL-1h	Pcz-BL-1h(log2(fold_change))	Significant	FPKM-CK	FPKM-Pcz-BL-8h	Pcz-BL-8h(log2(fold_change))	Significant
Glyma06g05860	Glyma.06G056000	PS.lightreaction.other electron carrier (ox/red).ferredoxin	ferredoxin-related	6.40477	0.249007	-4.68489	yes	6.74365	0.852805	-2.98324	yes	6.76626	23.7786	1.81323	yes	5.541	43.4354	2.97065	yes
Glyma01g34300	Glyma.01G142400	PS.calvin cyle.rubisco interacting	no original description	228.144	42.1546	-2.43618	yes	239.564	87.3287	-1.45588	yes	240.233	31.6737	-2.92308	yes	197.277	2110.73	3.41944	yes
Glyma01g37270	Glyma.01G167500	cell wall.precursor synthesis.GMD	GMD2, MUR1 (MURUS 1)	9.1547	1.63816	-2.48244	yes	8.88058	1.23141	-2.85034	yes	8.89353	8.31764	-0.0965825	no	7.26762	48.5945	2.74124	yes
Glyma13g21440	Glyma.13G150700	cell wall.cellulose synthesis	CSLA09, ATCSLA9, CSLA9, RAT4, ATCSLA09 (RESISTANT TO AGROBACTERIUM TRANSFORMATION 4); transferase, transferring glycosyl groups	3.61687	0.259867	-3.7989	yes	3.57729	0.532804	-2.74719	yes	3.59003	22.5155	2.64885	yes	2.93282	5.79319	0.982069	yes
Glyma11g19490	Glyma.11G189600	cell wall.cellulose synthesis	CSLA02, ATCSLA2, ATCSLA02 (Cellulose synthase-like A2); transferase, transferring glycosyl groups	30.4758	1.76044	-4.11366	yes	30.2443	2.67274	-3.50027	yes	30.3519	57.4074	0.919448	yes	24.8719	110.899	2.15665	yes
Glyma19g01560	Glyma.19G012700	cell wall.cellulose synthesis	CSLC04, ATCSLC4, CSLC4, ATCSLC04 ATCSLC04 (CELLULOSE-SYNTHASE LIKE C 4); transferase, transferring glycosyl groups	1.15408	0.162392	-2.82919	yes	1.2105	0.581257	-1.05835	yes	1.21516	2.68099	1.14161	yes	1.00105	4.01482	2.00382	yes
Glyma06g22410	Glyma.06G205400	cell wall.cellulose synthesis	COB (COBRA)	17.3659	2.59627	-2.74174	yes	18.3639	8.1758	-1.16744	yes	18.4163	37.0818	1.00973	yes	15.0582	86.5241	2.52255	yes
Glyma02g36720	Glyma.02G205800	cell wall.cellulose synthesis.cellulose synthase	CESA7, ATCESA7, MUR10, IRX3 (IRREGULAR XYLEM 3, MURUS 10); cellulose synthase	2.95432	0.373708	-2.98284	yes	2.87533	1.30564	-1.13897	yes	2.87967	18.7417	2.70228	yes	2.39406	0.58986	-2.02101	yes
Glyma09g15620	Glyma.09G103000	cell wall.cellulose synthesis.cellulose synthase	CESA3, IXR1, ATCESA3, ATH-B, CEV1 CESA3 (CELLULOSE SYNTHASE 3); cellulose synthase/ transferase, transferring glycosyl groups	3.3587	0.445018	-2.91597	yes	3.36636	0.812231	-2.05123	yes	3.3774	16.3114	2.27189	yes	2.76955	17.7394	2.67923	yes
Glyma17g08000	Glyma.17G072200	cell wall.cellulose synthesis.cellulose synthase	CESA7, ATCESA7, MUR10, IRX3 IRX3 (IRREGULAR XYLEM 3, MURUS 10); cellulose synthase	2.71162	0.56243	-2.26941	yes	2.64206	1.41385	-0.902031	yes	2.6455	12.5236	2.24303	yes	2.19868	0.910164	-1.27244	yes
Glyma14g00830	Glyma.14G005300	cell wall.cell wall proteins.AGPs	FLA7	11.4626	1.95018	-2.55526	yes	12.3323	3.15466	-1.96688	yes	12.3728	60.4422	2.28839	yes	10.117	63.3907	2.64749	yes
Glyma02g47790	Glyma.02G307700	cell wall.cell wall proteins.AGPs	FLA7	15.0872	2.57336	-2.5516	yes	16.4782	3.81169	-2.11205	yes	16.5303	67.3199	2.02593	yes	13.5607	90.9775	2.74608	yes
Glyma02g47880	Glyma.02G308700	cell wall.cell wall proteins.AGPs	FLA2	19.7363	0.728171	-4.76043	yes	17.5153	1.96864	-3.15334	yes	17.5479	21.1264	0.267751	no	14.3333	68.3826	2.25426	yes
Glyma08g44210	Glyma.08G329900	cell wall.cell wall proteins.AGPs	FLA1	4.05777	0.453008	-3.16308	yes	4.0085	0.333367	-3.58788	yes	4.01983	7.47649	0.895226	yes	3.26929	15.0736	2.20497	yes
Glyma10g01710	Glyma.10G013900	cell wall.degradation.mannan-xylose-arabinose-fucose	ATBXL2, BXL2 BXL2 (BETA-XYLOSIDASE 2); hydrolase, hydrolyzing O-glycosyl compounds	1.42022	0.141941	-3.32276	yes	1.31763	0.0545568	-4.59404	yes	1.32199	7.75947	2.55325	yes	1.08211	2.14569	0.987601	yes
Glyma01g37720	Glyma.01G171900	cell wall.degradation.mannan-xylose-arabinose-fucose	(1-4)-beta-mannan endohydrolase, putative	12.3204	2.48568	-2.30933	yes	12.0626	0.910734	-3.72737	yes	12.1034	14.9342	0.303208	no	9.90187	40.66	2.03784	yes
Glyma18g18980	Glyma.18G138000	cell wall.degradation.pectate lyases and polygalacturonases	BURP domain-containing protein / polygalacturonase, putative	1.32503	0.157204	-3.07532	yes	1.29992	0.133414	-3.28444	yes	1.30472	13.0311	3.32015	yes	1.05534	9.72321	3.20373	yes
Glyma08g39700	Glyma.08G287500	cell wall.degradation.pectate lyases and polygalacturonases	BURP domain-containing protein / polygalacturonase, putative	7.16749	0.20608	-5.12019	yes	6.84496	0.0233436	-8.19587	yes	6.8726	25.0171	1.86399	yes	5.57729	69.7074	3.64368	yes
Glyma18g14640	Glyma.18G116400	cell wall.degradation.pectate lyases and polygalacturonases	glycoside hydrolase family 28 protein / polygalacturonase (pectinase) family protein	14.4791	0.911145	-3.99015	yes	13.056	2.01762	-2.69398	yes	13.1085	21.2903	0.699689	yes	10.6992	60.6123	2.50211	yes
Glyma16g04950	Glyma.16G045000	cell wall.modification	EXGT-A4 EXGT-A4 (ENDOXYLOGLUCAN TRANSFERASE A4); hydrolase, acting on glycosyl bonds	6.61925	1.10392	-2.58403	yes	6.76833	0.551496	-3.61738	yes	6.79828	37.3753	2.45884	yes	5.54959	57.0836	3.36262	yes
Glyma11g36730	Glyma.11G253900	cell wall.modification	xyloglucan:xyloglucosyl transferase, putative / xyloglucan endotransglycosylase, putative / endo-xyloglucan transferase, putative	2.24904	0.453515	-2.31009	yes	2.47764	7.93936	1.68005	yes	2.48289	17.8358	2.84468	yes	2.03431	17.0348	3.06587	yes
Glyma19g40020	Glyma.19G212600	cell wall.pectin*esterases.PME	pectinesterase family protein	5.16743	0.355353	-3.86212	yes	5.02124	0.365688	-3.77936	yes	5.04167	23.159	2.1996	yes	4.10603	26.9015	2.71187	yes
Glyma04g41460	Glyma.04G236200	cell wall.pectin*esterases.PME	ATPMEPCRF; pectinesterase	2.22887	0.206426	-3.43261	yes	2.01023	0.222539	-3.17523	yes	2.01662	10.4501	2.37351	yes	1.64067	10.6977	2.70494	yes
Glyma06g47200	Glyma.06G314200	cell wall.pectin*esterases.PME	pectinesterase, putative	3.02491	0.320995	-3.23627	yes	3.21606	0.565955	-2.50653	yes	3.22874	17.8072	2.46342	yes	2.64394	28.3634	3.42327	yes
Glyma06g13400	Glyma.06G128500	cell wall.pectin*esterases.PME	ATPMEPCRF; pectinesterase	3.43882	0.109007	-4.97942	yes	3.27862	0.310013	-3.40269	yes	3.29044	8.15115	1.30872	yes	2.67366	13.2381	2.30781	yes
Glyma19g32760	Glyma.19G145700	cell wall.pectin*esterases.PME	pectinesterase family protein	2.57322	0.220018	-3.54788	yes	2.63424	0.132036	-4.31838	yes	2.64335	8.07614	1.6113	yes	2.15734	8.94916	2.0525	yes
Glyma08g15650	Glyma.08G147900	cell wall.pectin*esterases.PME	pectinesterase family protein	3.51773	0.348162	-3.33681	yes	3.14485	0.906811	-1.79412	yes	3.15373	5.61875	0.833191	yes	2.57592	11.0899	2.10609	yes
Glyma02g00930	Glyma.02G006600	cell wall.pectin*esterases.acetyl esterase	pectinacetylesterase, putative	1.48747	0.328479	-2.17899	yes	1.50147	0.475692	-1.65827	yes	1.50746	14.4233	3.2582	yes	1.23869	14.1704	3.516	yes
Glyma03g38430	Glyma.03G225400	cell wall.pectin*esterases.acetyl esterase	carboxylesterase	16.333	3.40219	-2.26326	yes	16.1773	6.84494	-1.24086	yes	16.2264	26.1854	0.690419	yes	13.3512	58.2181	2.1245	yes
Glyma03g42140	Glyma.03G260300	lipid metabolism.FA synthesis and FA elongation.beta ketoacyl CoA synthase	KCS1 (3-KETOACYL-COA SYNTHASE 1); acyltransferase	6.01735	1.3855	-2.11872	yes	4.6878	1.01987	-2.20053	yes	4.69813	4.22209	-0.154129	no	3.85646	19.749	2.35643	yes
Glyma16g28980	Glyma.16G173100	lipid metabolism.FA synthesis and FA elongation.pyruvate kinase	PKP1, PKP-BETA1, PKP2 PKP-BETA1/PKP1/PKP2 (PLASTIDIC PYRUVATE KINASE 1); pyruvate kinase	1.61838	0.345289	-2.22867	yes	1.71952	0.437595	-1.97434	yes	1.728	7.118	2.04237	yes	1.43491	6.07392	2.08167	yes
Glyma03g14200	Glyma.03G078300	lipid metabolism.glycolipid synthesis.sulfolipid synthase	SQD2 (SULFOQUINOVOSYLDIACYLGLYCEROL 2); UDP-sulfoquinovose:DAG sulfoquinovosyltransferase/ transferase, transferring glycosyl groups	2.40884	0.216737	-3.47432	yes	2.50524	0.679783	-1.8818	yes	2.51332	6.36568	1.34072	yes	2.05541	12.1371	2.56192	yes
Glyma03g04950	Glyma.03G040300	lipid metabolism.lipid transfer proteins etc	LTP1, ATLTP1, LP1 LP1 (nonspecific lipid transfer protein 1)	29.1775	0.312081	-6.54679	yes	28.565	2.11825	-3.7533	yes	28.6786	36.2099	0.336411	no	23.4235	212.12	3.17885	yes
Glyma13g39440	Glyma.13G317600	lipid metabolism.lipid degradation.beta-oxidation.acyl CoA reductase	acyl CoA reductase, putative	4.12357	0.739177	-2.4799	yes	4.20733	0.136962	-4.94105	yes	4.22517	10.426	1.3031	yes	3.44506	22.7021	2.72022	yes
Glyma14g33490	Glyma.14G165000	N-metabolism.nitrate metabolism.NR	GNR1, NR1, NIA1 NIA1 (NITRATE REDUCTASE 1)	4.3127	0.593889	-2.86033	yes	4.0163	0.0511021	-6.29634	yes	4.03161	14.6098	1.85751	yes	3.27064	21.7103	2.73073	yes
Glyma13g44050	Glyma.13G363700	amino acid metabolism.synthesis.glutamate family.arginine.aspartate racemase	aspartate-glutamate racemase family	4.90537	0.742251	-2.72438	yes	4.78539	1.35444	-1.82094	yes	4.80197	6.37284	0.408311	no	3.93606	22.812	2.53497	yes
Glyma14g37440	Glyma.14G195000	amino acid metabolism.synthesis.aspartate family.asparagine	DIN6, AT-ASN1, ASN1 ASN1 (DARK INDUCIBLE 6)	12.492	1.49897	-3.05896	yes	12.4642	53.6178	2.10493	yes	12.57	289.68	4.52641	yes	10.5055	13.6932	0.382313	no
Glyma11g36620	Glyma.11G254700	amino acid metabolism.degradation.aspartate family.methionine	EMB1395, MEE58, SAHH, SAHH1, HOG1 HOG1 (HOMOLOGY-DEPENDENT GENE SILENCING 1)	5.91726	1.3345	-2.14863	yes	4.70858	0.350821	-3.74649	yes	4.71515	33.154	2.81381	yes	3.86208	10.5822	1.45419	yes
Glyma03g06420	Glyma.03G050100	metal handling.binding, chelation and storage	ATFER1 ATFER1 (FERRETIN 1); ferric iron binding	15.3618	1.39622	-3.45975	yes	17.8151	17.8391	0.00194067	no	17.9137	134.36	2.90697	yes	14.8759	58.0078	1.96327	yes
Glyma09g04100	Glyma.09G036400	metal handling.binding, chelation and storage	nicotianamine synthase, putative	2.50281	0.243932	-3.359	yes	2.85445	4.47037	0.647181	no	2.85518	15.4061	2.43184	yes	2.37758	25.0338	3.39631	yes
Glyma11g20030	Glyma.11G194600	metal handling.binding, chelation and storage	heavy-metal-associated domain-containing protein	1.74021	0.381916	-2.18793	yes	1.24112	0.68732	-0.852586	no	1.24328	8.16986	2.71616	yes	1.03075	15.9716	3.95374	yes
Glyma09g01820	Glyma.09G015600	secondary metabolism.isoprenoids.mevalonate pathway.farnesyl pyrophosphate synthetase	FPS1 (FARNESYL DIPHOSPHATE SYNTHASE 1); dimethylallyltranstransferase/ geranyltranstransferase	18.7647	4.49298	-2.06228	yes	18.5606	8.36665	-1.14952	yes	18.6154	28.4899	0.613951	yes	15.3481	63.3798	2.04597	yes
Glyma07g16080	Glyma.07G134100	secondary metabolism.simple phenols	LAC17 LAC17 (laccase 17); copper ion binding / oxidoreductase	1.73211	0.109021	-3.98986	yes	1.8273	0.229674	-2.99206	yes	1.82737	12.7688	2.80479	yes	1.51483	1.05115	-0.527191	no
Glyma02g00340	Glyma.02G001100	secondary metabolism.phenylpropanoids	transferase family protein	18.1618	3.83079	-2.24519	yes	15.918	15.4224	-0.045636	no	15.9492	36.2085	1.18285	yes	13.2076	57.7864	2.12936	yes
Glyma16g12090	Glyma.16G091100	secondary metabolism.N misc.alkaloid-like	strictosidine synthase family protein	9.76088	0.706687	-3.78787	yes	9.58718	0.567484	-4.07845	yes	9.63454	15.9321	0.725651	yes	7.89793	71.1502	3.17132	yes
Glyma08g36350	Glyma.08G269600	secondary metabolism.N misc.alkaloid-like	strictosidine synthase family protein	96.2547	12.4662	-2.94884	yes	95.6476	12.5174	-2.93379	yes	96.0641	114.068	0.247824	no	78.7389	352.497	2.16246	yes
Glyma19g03770	Glyma.19G030800	secondary metabolism.flavonoids.anthocyanins.anthocyanin 5-aromatic acyltransferase	transferase family protein	5.65573	0.441196	-3.68022	yes	6.01909	4.80919	-0.323753	no	6.02916	4.61206	-0.386544	no	4.97564	38.8578	2.96525	yes
Glyma03g41830	Glyma.03G257500	hormone metabolism.auxin.induced-regulated-responsive-activated	auxin-responsive protein -related	2.25524	0.229011	-3.29979	yes	2.43815	1.18626	-1.03937	yes	2.44164	15.6551	2.68071	yes	2.02664	0.824175	-1.29807	yes
Glyma03g22260	Glyma.03G088900	hormone metabolism.auxin.induced-regulated-responsive-activated	AIR12 (Auxin-Induced in Root cultures 12); extracellular matrix structural constituent	2.97361	0.361439	-3.04039	yes	3.23066	0.816156	-1.98491	yes	3.23863	6.57188	1.02092	yes	2.65209	12.7349	2.26359	yes
Glyma17g08970	Glyma.17G082000	hormone metabolism.auxin.induced-regulated-responsive-activated	unknown protein	3.83767	0.832704	-2.20436	yes	3.82145	1.48039	-1.36814	yes	3.82901	9.42145	1.29898	yes	3.15138	13.3467	2.08243	yes
Glyma06g12340	Glyma.06G117200	hormone metabolism.ethylene.synthesis-degradation	1-aminocyclopropane-1-carboxylate oxidase, putative / ACC oxidase, putative	9.76441	0.716293	-3.76891	yes	9.95207	1.28265	-2.95587	yes	9.97398	53.5918	2.42577	yes	8.26666	16.7771	1.02112	yes
Glyma14g35640	Glyma.14G178500	hormone metabolism.ethylene.synthesis-degradation	oxidoreductase, 2OG-Fe(II) oxygenase family protein	4.75354	0.369281	-3.68621	yes	4.72721	3.72498	-0.343754	no	4.73877	2.59002	-0.87155	yes	3.91529	16.4984	2.07513	yes
Glyma08g46610	Glyma.08G351800	hormone metabolism.ethylene.synthesis-degradation	oxidoreductase, 2OG-Fe(II) oxygenase family protein	2.45332	0.19068	-3.68552	yes	2.63653	1.28093	-1.04144	yes	2.6468	4.0055	0.59773	no	2.18266	11.0086	2.33447	yes
Glyma03g07680	Glyma.03G057100	hormone metabolism.ethylene.synthesis-degradation	oxidoreductase, 2OG-Fe(II) oxygenase family protein	10.0669	1.44039	-2.80509	yes	8.54467	2.30403	-1.89087	yes	8.5649	10.176	0.248664	no	7.02624	91.8216	3.70801	yes
Glyma04g35030	Glyma.04G179500	hormone metabolism.gibberelin.induced-regulated-responsive-activated	gibberellin-regulated family protein	3.6867	0.370845	-3.31344	yes	3.65517	0.832355	-2.13467	yes	3.65805	76.8242	4.39241	yes	2.98926	266.84	6.48004	yes
Glyma19g02650	Glyma.19G022500	hormone metabolism.gibberelin.induced-regulated-responsive-activated	GASA4 GASA4 (GAST1 PROTEIN HOMOLOG 4)	4.81434	0.962792	-2.32204	yes	5.33611	0.893888	-2.57762	yes	5.35924	58.4924	3.44815	yes	4.38523	85.8847	4.29168	yes
Glyma08g28750	Glyma.08G256600	hormone metabolism.jasmonate.synthesis-degradation.allene oxidase cyclase	AOC4 (ALLENE OXIDE CYCLASE 4)	2.92534	0.268243	-3.44699	yes	3.1055	0.470922	-2.72126	yes	3.11025	16.2262	2.38323	yes	2.54832	25.6947	3.33385	yes
Glyma19g05980	Glyma.19G044900	hormone metabolism.jasmonate.synthesis-degradation.allene oxidase cyclase	AOC3 (ALLENE OXIDE CYCLASE 3)	34.1396	6.32689	-2.43188	yes	36.9465	6.889	-2.42307	yes	37.0546	27.6105	-0.424435	yes	30.5808	125.467	2.03661	yes
Glyma08g18080	Glyma.08G169800	hormone metabolism.jasmonate.induced-regulated-responsive-activated	kelch repeat-containing protein	2.02057	0.269659	-2.90555	yes	1.85426	8.65237	2.22225	yes	1.85812	4.48088	1.26994	yes	1.52121	11.551	2.92473	yes
Glyma11g13580	Glyma.11G127200	major CHO metabolism.degradation.sucrose.fructokinase	pfkB-type carbohydrate kinase family protein	5.27137	0.879294	-2.58376	yes	4.74393	0.775357	-2.61315	yes	4.75273	27.8141	2.54899	yes	3.8796	5.41269	0.480439	no
Glyma17g34570	Glyma.17G227800	major CHO metabolism.degradation.sucrose.invertases.cell wall	ATCWINV3, ATFRUCT5 ATFRUCT5 (BETA-FRUCTOFURANOSIDASE 5)	0.99938	0.176922	-2.49792	yes	0.950889	1.96765	1.04912	yes	0.953487	4.64617	2.28476	yes	0.791019	1.95196	1.30314	yes
Glyma17g14750	Glyma.17G138500	major CHO metabolism.degradation.sucrose.invertases.cell wall	beta-fructosidase (BFRUCT3) / beta-fructofuranosidase / invertase, vacuolar	21.8677	3.36201	-2.7014	yes	20.1869	37.2102	0.882276	yes	20.2063	27.5625	0.447904	yes	16.7343	88.6153	2.40475	yes
Glyma18g50180	Glyma.18G266900	stress.biotic	glycosyl hydrolase family 81 protein	5.29817	0.888564	-2.57595	yes	5.7484	11.3621	0.982999	yes	5.76298	15.9381	1.4676	yes	4.76421	32.6604	2.77723	yes
Glyma08g29090	Glyma.08G259200	stress.biotic	ERH2, ELP1, CTL1, ELP, HOT2, POM1 POM1 (POM-POM1); chitinase	101.274	18.8964	-2.42208	yes	94.48	29.1661	-1.69572	yes	94.7078	114.11	0.268867	no	77.4427	342.237	2.1438	yes
Glyma19g33300	Glyma.19G151000	stress.biotic.PR-proteins	disease resistance-responsive family protein	5.07795	0.519921	-3.28788	yes	5.08675	0.679564	-2.90406	yes	5.10635	7.66223	0.585474	yes	4.16562	18.8315	2.17654	yes
Glyma16g33800	Glyma.16G212500	stress.biotic.PR-proteins.proteinase inhibitors	trypsin and protease inhibitor family protein / Kunitz family protein	40.3028	3.92682	-3.35944	yes	41.2244	0.907723	-5.5051	yes	41.4378	72.2466	0.801981	yes	33.9173	337.814	3.31613	yes
Glyma19g01470	Glyma.19G011700	stress.abiotic	DOX1, ALPHA-DOX1 ALPHA-DOX1 (ALPHA-DIOXYGENASE 1)	5.00279	0.194611	-4.68407	yes	5.03875	16.1193	1.67765	yes	5.05083	22.2141	2.13689	yes	4.19917	16.249	1.95217	yes
Glyma02g43910	Glyma.02G271300	stress.abiotic.drought/salt	early-responsive to dehydration protein-related / ERD protein-related	4.84604	0.724244	-2.74226	yes	5.46593	1.41432	-1.95036	yes	5.48553	16.2456	1.56635	yes	4.50391	32.1558	2.83583	yes
Glyma17g05760	Glyma.17G049800	stress.abiotic.unspecified	GLP3A, GLP3B, GLP3 GLP3 (GERMIN-LIKE PROTEIN 3); manganese ion binding / metal ion binding / nutrient reservoir	16.6894	1.11373	-3.90545	yes	18.0551	19.655	0.122489	no	18.1323	230.49	3.66807	yes	14.8002	180.161	3.6056	yes
Glyma16g00980	Glyma.16G007700	stress.abiotic.unspecified	GLP1 (GERMIN-LIKE PROTEIN 1); manganese ion binding / metal ion binding / nutrient reservoir	102.372	0.257228	-8.63656	yes	114.092	3.40884	-5.06477	yes	114.577	344.157	1.58675	yes	93.5051	1084.75	3.53617	yes
Glyma02g03680	Glyma.02G032300	stress.abiotic.unspecified	MLP423 MLP423 (MLP-LIKE PROTEIN 423)	53.0641	1.18727	-5.48202	yes	55.194	0.97817	-5.81828	yes	55.4431	118.116	1.09112	yes	45.3679	188.124	2.05194	yes
Glyma08g24750	Glyma.08G230400	stress.abiotic.unspecified	MLP43 MLP43 (MLP-LIKE PROTEIN 43)	197.496	7.65057	-4.69011	yes	238.631	101.447	-1.23405	yes	239.341	22.9103	-3.385	yes	198.061	798.487	2.01133	yes
Glyma04g11400	Glyma.04G104600	stress.abiotic.unspecified	SAH7	72.7136	13.6319	-2.41524	yes	80.1102	17.1905	-2.22037	yes	80.3917	153.993	0.937745	yes	65.6779	349.228	2.41069	yes
Glyma08g40680	Glyma.08G295600	redox.thioredoxin	ATH2, ATTRXH2, TRXH2, ATTRX2 ATTRX2 (ARABIDOPSIS THIOREDOXIN H2); thiol-disulfide exchange intermediate	6.79902	1.19019	-2.51413	yes	7.72087	14.2249	0.881583	yes	7.73088	6.73933	-0.198027	no	6.40866	38.0633	2.5703	yes
Glyma02g11280	Glyma.02G101300	redox.ascorbate and glutathione	cytochrome B561 family protein	3.59519	0.310742	-3.53228	yes	4.00586	2.52069	-0.668296	no	4.01506	5.62589	0.48666	no	3.29953	13.8618	2.07079	yes
Glyma14g04530	Glyma.14G041300	redox.ascorbate and glutathione.ascorbate	L-ascorbate oxidase/ copper ion binding	1.94951	0.0978536	-4.31634	yes	2.12672	0.469276	-2.18012	yes	2.13613	37.1955	4.12205	yes	1.75982	116.299	6.04626	yes
Glyma13g03650	Glyma.13G076900	redox.ascorbate and glutathione.ascorbate	L-ascorbate oxidase/ copper ion binding	6.47231	1.61204	-2.00539	yes	6.96278	2.53725	-1.45639	yes	6.97796	30.9096	2.14718	yes	5.77199	86.8917	3.91208	yes
Glyma17g10010	Glyma.17G092400	polyamine metabolism.synthesis.spermidine synthase	SPDS1 (SPERMIDINE SYNTHASE 1)	140.465	17.1845	-3.03103	yes	143.242	10.7718	-3.73313	yes	143.744	280.779	0.965928	yes	117.631	587.743	2.32091	yes
Glyma16g04770	Glyma.16G043500	nucleotide metabolism.degradation	APY2, ATAPY2 ATAPY2 (APYRASE 2)	39.6522	0.504851	-6.2954	yes	40.5143	3.24458	-3.64233	yes	40.6793	141.303	1.79643	yes	33.3012	197.408	2.56754	yes
Glyma17g02440	Glyma.17G021400	nucleotide metabolism.degradation	inosine-uridine preferring nucleoside hydrolase family protein	6.4022	0.715045	-3.16246	yes	6.4121	1.47582	-2.11928	yes	6.43782	21.2137	1.72035	yes	5.26942	27.8574	2.40234	yes
Glyma13g17790	Glyma.13G117500	nucleotide metabolism.degradation	cytidine/deoxycytidylate deaminase family protein	10.953	2.47392	-2.14645	yes	11.6703	6.61074	-0.81996	yes	11.7018	19.3436	0.725127	yes	9.59648	58.8817	2.61724	yes
Glyma10g34630	Glyma.10G202400	misc.cytochrome P450	CYP77A4 CYP77A4 (cyto	7.67927	0.480775	-3.99753	yes	7.15018	0.496334	-3.8486	yes	7.17973	14.6964	1.03346	yes	5.89347	25.3962	2.10742	yes
Glyma11g07240	Glyma.11G067700	misc.cytochrome P450	CYP90B1, CLM, SNP2, DWF4 DWF4 (DWARF 4)	1.46915	0.130547	-3.49234	yes	1.41326	0.554516	-1.34972	yes	1.41872	4.30901	1.60277	yes	1.16281	14.6085	3.65112	yes
Glyma19g09290	Glyma.19G057300	misc.cytochrome P450	CYP96A1 CYP96A1 (cyto	2.75971	0.505722	-2.4481	yes	2.86919	0.507673	-2.49867	yes	2.8809	8.11442	1.49397	yes	2.36114	20.9242	3.14762	yes
Glyma11g05300	Glyma.11G049600	misc.peroxidases	peroxidase, putative	5.2024	0.311294	-4.06283	yes	5.29886	2.87192	-0.883665	yes	5.32242	23.4696	2.14064	yes	4.37036	11.5322	1.39984	yes
Glyma11g30010	Glyma.11G161600	misc.peroxidases	peroxidase, putative	8.30772	0.449915	-4.20673	yes	8.37822	4.15636	-1.01132	yes	8.40421	11.9374	0.506301	yes	6.90663	42.769	2.63051	yes
Glyma13g04590	Glyma.13G069400	misc.peroxidases	peroxidase, putative	4.34213	0.686008	-2.66211	yes	4.41208	0.946209	-2.22123	yes	4.42464	8.17761	0.886119	yes	3.59851	16.5311	2.19971	yes
Glyma20g29790	Glyma.20G158700	misc.myrosinases-lectin-jacalin	lectin protein kinase, putative	7.43216	0.578127	-3.68432	yes	7.65871	0.773273	-3.30805	yes	7.67558	31.881	2.05435	yes	6.28945	14.9076	1.24504	yes
Glyma06g47740	Glyma.06G319300	misc.invertase/pectin methylesterase inhibitor family protein	invertase/pectin methylesterase inhibitor family protein / DC 1.2 homolog (FL5-2I22)	29.315	5.81528	-2.33372	yes	31.0909	13.4179	-1.21233	yes	31.1895	56.3121	0.852386	yes	25.4981	201.139	2.97974	yes
Glyma05g30380	Glyma.05G169900	misc.plastocyanin-like	ARPN (PLANTACYANIN); copper ion binding	7.40986	1.56404	-2.24417	yes	7.38072	0.957308	-2.94671	yes	7.41458	280.934	5.24373	yes	6.07463	498.936	6.35992	yes
Glyma13g10460	Glyma.13G002000	misc.plastocyanin-like	plastocyanin-like domain-containing protein	2.12001	0.295565	-2.84252	yes	2.15579	0.322069	-2.74277	yes	2.16307	2.94105	0.443253	no	1.76951	10.6772	2.59311	yes
Glyma20g05700	Glyma.20G057500	misc.UDP glucosyl and glucoronyl transferases	ATUGT85A2 ATUGT85A2 (UDP-GLUCOSYL TRANSFERASE 85A2); UDP-glycosyltransferase	13.7021	2.70736	-2.33944	yes	14.1251	10.0521	-0.490768	no	14.1759	83.9725	2.56648	yes	11.763	177.986	3.91943	yes
Glyma03g25020	Glyma.03G104700	misc.UDP glucosyl and glucoronyl transferases	GT72B1 GT72B1; UDP-glucosyltransferase/ UDP-glycosyltransferase/ transferase, transferring glycosyl groups	4.21087	0.285035	-3.88491	yes	4.74469	2.04417	-1.2148	yes	4.75519	8.18333	0.783187	yes	3.93066	16.5676	2.07552	yes
Glyma06g35110	Glyma.06G235000	misc.UDP glucosyl and glucoronyl transferases	glycosyltransferase family protein	5.40588	0.658635	-3.03698	yes	4.81269	2.48739	-0.952209	yes	4.81883	17.2618	1.84083	yes	3.98645	111.667	4.80795	yes
Glyma02g11100	Glyma.02G099900	misc.UDP glucosyl and glucoronyl transferases	GATL3 (Galacturonosyltransferase-like 3); polygalacturonate 4-alpha-galacturonosyltransferase/ transferase, transferring glycosyl groups / transferase, transferring hexosyl groups	4.41758	0.645006	-2.77587	yes	4.57733	1.01508	-2.17291	yes	4.58525	5.09174	0.151159	no	3.76049	15.4808	2.04149	yes
Glyma13g01690	Glyma.13G090300	misc.UDP glucosyl and glucoronyl transferases	ATUGT85A2 ATUGT85A2 (UDP-GLUCOSYL TRANSFERASE 85A2); UDP-glycosyltransferase	1.56654	0.237411	-2.72212	yes	1.59238	1.41583	-0.169536	no	1.59939	4.00256	1.3234	yes	1.32806	35.6687	4.74726	yes
Glyma13g32910	Glyma.13G255800	misc.UDP glucosyl and glucoronyl transferases	UDP-glucoronosyl/UDP-glucosyl transferase family protein	5.89263	1.18033	-2.31972	yes	5.77814	5.24092	-0.140785	no	5.79753	12.3406	1.0899	yes	4.78893	39.1385	3.03081	yes
Glyma14g14220	Glyma.14G115500	misc.protease inhibitor/seed storage/lipid transfer protein (LTP) family protein	protease inhibitor/seed storage/lipid transfer protein (LTP) family protein	584.225	0.567712	-10.0072	yes	657.092	2.66885	-7.94373	yes	659.757	597.408	-0.143218	no	538.111	2907.64	2.43387	yes
Glyma17g14930	Glyma.17G140400	misc.protease inhibitor/seed storage/lipid transfer protein (LTP) family protein	protease inhibitor/seed storage/lipid transfer protein (LTP) family protein	20.7151	1.13041	-4.19577	yes	24.0286	4.45589	-2.43097	yes	24.1256	70.2052	1.54101	yes	19.7317	312.969	3.98743	yes
Glyma07g10820	Glyma.07G096700	misc.protease inhibitor/seed storage/lipid transfer protein (LTP) family protein	protease inhibitor/seed storage/lipid transfer protein (LTP) family protein	9.19958	1.61693	-2.50831	yes	10.3092	3.32077	-1.63435	yes	10.3514	28.5036	1.46133	yes	8.44473	36.9189	2.12824	yes
Glyma09g31260	Glyma.09G181100	misc.protease inhibitor/seed storage/lipid transfer protein (LTP) family protein	protease inhibitor/seed storage/lipid transfer protein (LTP) family protein	15.9076	2.84489	-2.48327	yes	18.5118	7.56703	-1.29065	yes	18.5893	73.5902	1.98504	yes	15.2437	64.8143	2.0881	yes
Glyma15g09560	Glyma.15G089300	misc.GDSL-motif lipase	GDSL-motif lipase/hydrolase family protein	12.9496	0.933373	-3.79431	yes	13.562	1.45406	-3.22142	yes	13.6047	58.7315	2.11003	yes	11.181	368.57	5.04281	yes
Glyma17g37900	Glyma.17G259500	misc.GDSL-motif lipase	family II extracellular lipase 3 (EXL3)	54.7824	0.50521	-6.76069	yes	56.7228	0.193437	-8.19592	yes	56.9815	214.198	1.91038	yes	46.4463	375.29	3.01437	yes
Glyma08g21340	Glyma.08G199500	misc.GDSL-motif lipase	GDSL-motif lipase/hydrolase family protein	98.7707	5.42994	-4.18507	yes	104.76	18.6245	-2.49181	yes	105.05	164.691	0.648692	yes	86.0538	507.256	2.5594	yes
Glyma16g07450	Glyma.16G068900	misc.GDSL-motif lipase	GDSL-motif lipase/hydrolase family protein	11.6183	0.786297	-3.88518	yes	12.3817	2.63635	-2.23159	yes	12.4255	38.4739	1.63057	yes	10.1828	69.7887	2.77685	yes
Glyma16g24440	Glyma.16G131800	misc.gluco-, galacto- and mannosidases	BGAL3 BGAL3 (beta-galactosidase 3); beta-galactosidase	1.35786	0.103595	-3.71231	yes	1.28302	0.191095	-2.74719	yes	1.28813	10.8602	3.0757	yes	1.05467	6.8344	2.69602	yes
Glyma17g06280	Glyma.17G055100	misc.gluco-, galacto- and mannosidases	BGAL1 BGAL1 (BETA GALACTOSIDASE 1); beta-galactosidase	1.79491	0.262671	-2.77259	yes	1.73818	0.539329	-1.68834	yes	1.74378	19.4067	3.47626	yes	1.43412	10.4277	2.86218	yes
Glyma07g01250	Glyma.07G010400	misc.gluco-, galacto- and mannosidases	BGAL1 BGAL1 (BETA GALACTOSIDASE 1); beta-galactosidase	3.65167	0.579434	-2.65584	yes	3.73942	0.676298	-2.46708	yes	3.75047	22.9097	2.61081	yes	3.09255	4.59789	0.572178	no
Glyma06g16420	Glyma.06G157200	misc.gluco-, galacto- and mannosidases	BGAL10 BGAL10 (beta-galactosidase 10); beta-galactosidase	3.75745	0.0865161	-5.44064	yes	3.68226	0.201878	-4.18904	yes	3.69593	10.1763	1.4612	yes	3.03021	17.2972	2.51305	yes
Glyma19g31580	Glyma.19G134700	misc.beta 1,3 glucan hydrolases	BG1 BG1 (BETA-1,3-GLUCANASE 1); hydrolase, hydrolyzing O-glycosyl compounds	6.00495	0.891455	-2.75192	yes	6.09848	28.5812	2.22855	yes	6.10936	3.40459	-0.843539	yes	5.09245	1.42971	-1.83263	yes
Glyma14g39510	Glyma.14G214300	misc.beta 1,3 glucan hydrolases	glycosyl hydrolase family 17 protein	1.39932	0.293876	-2.25145	yes	1.51756	0.405957	-1.90235	yes	1.52328	7.6276	2.32405	yes	1.24629	3.5068	1.49251	yes
Glyma17g01580	Glyma.17G012300	misc.oxidases - copper, flavone etc.	SKS4 SKS4 (SKU5 Similar 4); copper ion binding / oxidoreductase	4.69818	0.0888158	-5.72514	yes	4.70225	0.275364	-4.09394	yes	4.72395	50.5221	3.41885	yes	3.8563	79.2773	4.36162	yes
Glyma14g39880	Glyma.14G223000	misc.oxidases - copper, flavone etc.	SKS5 SKS5 (SKU5 Similar 5); copper ion binding / oxidoreductase	1.49206	0.205508	-2.86003	yes	1.45605	0.57964	-1.32883	yes	1.46114	22.8843	3.96919	yes	1.19421	50.6151	5.40543	yes
Glyma06g46350	Glyma.06G307100	misc.oxidases - copper, flavone etc.	SKS5 SKS5 (SKU5 Similar 5); copper ion binding / oxidoreductase	34.1239	1.02371	-5.05891	yes	33.3677	2.64219	-3.65864	yes	33.4909	89.7164	1.4216	yes	27.4051	221.638	3.01569	yes
Glyma17g38120	Glyma.17G261500	misc.oxidases - copper, flavone etc.	SKS5 SKS5 (SKU5 Similar 5); copper ion binding / oxidoreductase	6.13944	0.288605	-4.41094	yes	6.06575	0.593484	-3.3534	yes	6.09274	15.7823	1.37314	yes	4.97128	46.1731	3.21536	yes
Glyma01g07860	Glyma.01G062400	misc.oxidases - copper, flavone etc.	copper amine oxidase, putative	2.61698	0.136728	-4.25853	yes	2.41796	0.789763	-1.6143	yes	2.42189	8.11915	1.7452	yes	1.99311	15.4341	2.95303	yes
Glyma04g02140	Glyma.04G019500	misc.oxidases - copper, flavone etc.	SKS5 (SKU5 Similar 5); copper ion binding / oxidoreductase	3.51777	0.656009	-2.42287	yes	3.39762	0.407865	-3.05836	yes	3.41008	11.6836	1.77661	yes	2.78424	16.7058	2.585	yes
Glyma05g04270	Glyma.05G056100	misc.oxidases - copper, flavone etc.	SKU5 SKU5 (skewed 5); copper ion binding	10.1954	2.08335	-2.29093	yes	10.6882	3.18706	-1.74573	yes	10.7196	35.3633	1.72201	yes	8.76627	60.8825	2.79599	yes
Glyma09g03270	Glyma.09G028100	misc.nitrilases, *nitrile lyases, berberine bridge enzymes, reticuline oxidases, troponine reductases	FAD-binding domain-containing protein	3.53883	0.437515	-3.01587	yes	3.52505	1.17351	-1.58681	yes	3.5348	3.28514	-0.105676	no	2.90339	22.5498	2.9573	yes
Glyma17g04710	Glyma.17G042300	RNA.regulation of transcription.WRKY domain transcription factor family	WRKY6 WRKY6 (WRKY DNA-binding protein 6); transcription factor	1.776	0.126744	-3.80865	yes	2.13019	1.91668	-0.152373	no	2.13485	5.61533	1.39524	yes	1.77556	12.338	2.79676	yes
Glyma08g22190	Glyma.08G207900	RNA.regulation of transcription.Aux/IAA family	MSG2, IAA19 IAA19 (indoleacetic acid-induced protein 19); transcription factor	2.75369	0.374479	-2.87841	yes	2.69764	0.708741	-1.92837	yes	2.70994	23.8511	3.13773	yes	2.22808	24.2048	3.44142	yes
Glyma02g07850	Glyma.02G071500	RNA.regulation of transcription.C2C2(Zn) GATA transcription factor family	GATA transcription factor 1 (GATA-1)	1.94901	0.175219	-3.47551	yes	2.00454	0.325026	-2.62465	yes	2.01142	4.48719	1.1576	yes	1.6587	13.2345	2.99618	yes
Glyma04g17600	Glyma.04G136000	RNA.regulation of transcription.unclassified	pepsin A	21.5497	0.141524	-7.25047	yes	22.7191	1.98509	-3.51663	yes	22.8093	66.8018	1.55026	yes	18.516	140.341	2.9221	yes
Glyma11g03500	Glyma.11G032200	RNA.regulation of transcription.unclassified	aspartyl protease family protein	4.90784	0.749619	-2.71086	yes	4.56178	8.50305	0.898384	yes	4.5636	2.73206	-0.740183	yes	3.76972	22.2393	2.56058	yes
Glyma18g07160	Glyma.18G064400	DNA.synthesis/chromatin structure.histone	histone H4	7.65436	1.89769	-2.01204	yes	5.98268	2.45423	-1.28552	yes	5.99122	24.1389	2.01043	yes	4.9736	23.5819	2.24532	yes
Glyma15g24670	Glyma.15G203000	DNA.unspecified	endomembrane protein 70, putative	11.6974	1.88529	-2.63333	yes	11.612	2.7628	-2.07141	yes	11.6415	17.6644	0.601575	yes	9.56124	42.0675	2.13744	yes
Glyma09g13210	Glyma.09G096700	DNA.unspecified	endomembrane protein 70, putative	31.531	6.65451	-2.24437	yes	31.8321	8.8931	-1.83972	yes	31.9169	42.4069	0.409977	no	26.1909	132.946	2.34371	yes
Glyma17g34020	Glyma.17G223200	DNA.unspecified	endomembrane protein 70, putative	17.2923	3.69127	-2.22794	yes	18.5778	6.25225	-1.57113	yes	18.6203	29.5465	0.666106	yes	15.3033	68.0497	2.15274	yes
Glyma15g29880	Glyma.15G215600	protein.postranslational modification.kinase.receptor like cytoplasmatic kinase VII	leucine-rich repeat transmembrane protein kinase, putative	2.3553	0.090059	-4.70889	yes	2.42437	0.173318	-3.80612	yes	2.43504	11.8288	2.28028	yes	1.98814	3.71628	0.902442	yes
Glyma15g09850	Glyma.15G091900	protein.degradation.ubiquitin.ubiquitin	ATBAG2 ATBAG2 (ARABIDOPSIS THALIANA BCL-2-ASSOCIATED ATHANOGENE 2)	2.6096	0.418169	-2.64167	yes	2.34462	0.776436	-1.59441	yes	2.35173	12.0791	2.36072	yes	1.92936	27.0707	3.81054	yes
Glyma13g29240	Glyma.13G220500	protein.degradation.ubiquitin.ubiquitin	ATBAG2 (ARABIDOPSIS THALIANA BCL-2-ASSOCIATED ATHANOGENE 2)	2.36358	0.467613	-2.33758	yes	2.25923	0.651426	-1.79416	yes	2.2652	5.83083	1.36406	yes	1.85124	19.4953	3.39656	yes
Glyma06g01730	Glyma.06G014800	protein.degradation.cysteine protease	XCP1 (XYLEM CYSTEINE PEPTIDASE 1); cysteine-type peptidase	3.40642	0.582028	-2.5491	yes	2.97653	0.319055	-3.22176	yes	2.9852	7.83915	1.39287	yes	2.45153	12.2835	2.32496	yes
Glyma06g01710	Glyma.06G014700	protein.degradation.cysteine protease	XCP2 (XYLEM CYSTEINE PEPTIDASE 2); cysteine-type peptidase/ peptidase	8.72439	1.79634	-2.27999	yes	7.97528	0.679061	-3.55392	yes	7.99524	17.774	1.15256	yes	6.57027	28.7018	2.12712	yes
Glyma10g35660	Glyma.10G212500	protein.degradation.serine protease	SCPL27 (serine carboxypeptidase-like 27); serine carboxypeptidase	5.68098	0.577171	-3.29907	yes	6.55225	3.15206	-1.05569	yes	6.57451	12.5794	0.936107	yes	5.40846	22.9719	2.08658	yes
Glyma01g04350	Glyma.01G036900	protein.degradation.metalloprotease	matrixin family protein	3.8134	0.631053	-2.59525	yes	3.87972	5.81685	0.584287	no	3.88975	45.5765	3.55054	yes	3.19674	81.6753	4.67523	yes
Glyma02g03230	Glyma.02G028100	protein.degradation.metalloprotease	matrixin family protein	2.87253	0.591922	-2.27885	yes	2.48013	3.29848	0.411384	no	2.4848	20.5203	3.04585	yes	2.03037	11.7329	2.53075	yes
Glyma19g01740	Glyma.19G014400	protein.degradation.metalloprotease	matrixin family protein	8.85806	0.329081	-4.75048	yes	9.11948	1.04995	-3.11863	yes	9.14207	7.18457	-0.347619	no	7.50568	31.0709	2.04951	yes
Glyma17g05230	Glyma.17G047200	protein.folding	CPN10, CHCPN10, ATCPN21, CPN21, CPN20 CPN20 (CHAPERONIN 20); calmodulin binding	9.891	0.422767	-4.54818	yes	9.16114	1.23046	-2.89633	yes	9.20818	43.9608	2.25523	yes	7.58619	42.8333	2.49729	yes
Glyma07g15190	Glyma.07G126600	minor CHO metabolism.myo-inositol.myo inositol oxygenases	MIOX2 MIOX2 (MYO-INOSITOL OXYGENASE 2)	3.70912	0.179515	-4.3689	yes	4.3151	1.38388	-1.64067	yes	4.31882	28.6974	2.73221	yes	3.59214	176.26	5.61672	yes
Glyma09g37450	Glyma.09G239800	minor CHO metabolism.others	aldose 1-epimerase family protein	6.18616	0.965935	-2.67905	yes	6.38207	5.49673	-0.21545	no	6.40228	22.7502	1.82922	yes	5.29298	46.0604	3.12137	yes
Glyma09g40990	Glyma.09G273400	minor CHO metabolism.galactose.alpha-galactosidases	ATAGAL1 ATAGAL1 (ARABIDOPSIS THALIANA ALPHA-GALACTOSIDASE 1); alpha-galactosidase	3.3627	0.30745	-3.45119	yes	3.34817	0.176756	-4.24354	yes	3.36237	7.03805	1.0657	yes	2.74984	12.5537	2.1907	yes
Glyma06g10710	Glyma.06G102100	signalling.in sugar and nutrient physiology	phosphate-responsive protein, putative (EXO)	4.60096	1.04647	-2.1364	yes	4.50522	3.96828	-0.183082	no	4.5152	23.4608	2.37739	yes	3.72537	29.3314	2.97699	yes
Glyma08g08810	Glyma.08G083300	signalling.receptor kinases.leucine rich repeat XI	FLS2 (FLAGELLIN-SENSITIVE 2); ATP binding / kinase/ protein binding / protein serine/threonine kinase/ transmembrane receptor protein serine/threonine kinase	0.721588	0.121181	-2.57401	yes	0.88405	0.518851	-0.768806	no	0.887088	2.37434	1.42038	yes	0.73625	7.00493	3.2501	yes
Glyma09g03190	Glyma.09G027700	signalling.receptor kinases.wall associated kinase	WAKL2 (WALL ASSOCIATED KINASE-LIKE 2); kinase	1.56417	0.0836326	-4.22519	yes	1.56871	0.211093	-2.89363	yes	1.5742	1.99982	0.345254	no	1.28838	6.41091	2.31497	yes
Glyma04g04390	Glyma.04G041400	signalling.receptor kinases.leucine rich repeat III	leucine-rich repeat transmembrane protein kinase, putative	1.08638	0.145135	-2.90407	yes	0.98425	0.0895583	-3.45813	yes	0.987578	2.24301	1.18347	yes	0.806737	3.494	2.11471	yes
Glyma17g12880	Glyma.17G119800	signalling.receptor kinases.leucine rich repeat III	leucine-rich repeat transmembrane protein kinase, putative	3.11022	0.433345	-2.84343	yes	2.90864	0.4182	-2.79808	yes	2.91643	4.12856	0.501434	yes	2.3832	11.4439	2.2636	yes
Glyma13g34700	Glyma.13G271800	signalling.calcium	IQD10 (IQ-domain 10); calmodulin binding	3.21801	0.538521	-2.5791	yes	2.82743	2.35367	-0.264582	no	2.83217	14.4599	2.35208	yes	2.36445	0.304549	-2.95676	yes
Glyma01g39370	Glyma.01G186800	signalling.misc	RALFL34 (RALF-LIKE 34)	6.1546	0.255054	-4.59279	yes	6.18165	0.237412	-4.70253	yes	6.2055	27.7373	2.16021	yes	5.03049	45.5678	3.17924	yes
Glyma04g09350	Glyma.04G088500	cell.organisation	TUA2 (tubulin alpha-2 chain)	5.02167	0.211681	-4.5682	yes	4.73526	0.685496	-2.78822	yes	4.74415	48.3136	3.34821	yes	3.89382	8.17753	1.07048	yes
Glyma19g24420	Glyma.19G083600	cell.organisation	ankyrin repeat family protein	0.801572	0.0896739	-3.16007	yes	0.822658	0.0605061	-3.76514	yes	0.825923	4.32195	2.3876	yes	0.677146	0.810553	0.259438	no
Glyma08g17170	Glyma.08G161500	cell.organisation	ATXIF, ATMYO5, PCR11, XIF XIF (Myosin-like protein XIF)	0.937873	0.181987	-2.36556	yes	0.892269	0.47367	-0.913596	yes	0.895748	4.36578	2.28508	yes	0.737654	0.223917	-1.71998	yes
Glyma14g40380	Glyma.14G219300	cell.organisation	TUB1 TUB1 (tubulin beta-1 chain); structural molecule	12.365	2.15209	-2.52244	yes	10.4739	2.93734	-1.83422	yes	10.5061	23.3347	1.15125	yes	8.60817	56.5649	2.71613	yes
Glyma17g37770	Glyma.17G258300	cell.organisation	TUB1 (tubulin beta-1 chain); structural molecule	18.687	3.72876	-2.32527	yes	15.5918	7.23815	-1.10709	yes	15.6297	25.503	0.70638	yes	12.8287	83.9735	2.71055	yes
Glyma20g27280	Glyma.20G136000	cell.organisation	TUA2 (tubulin alpha-2 chain)	55.5949	12.7368	-2.12595	yes	56.9077	11.4799	-2.30951	yes	57.0535	190.689	1.74083	yes	46.8728	197.391	2.07423	yes
Glyma01g03480	Glyma.01G028600	development.unspecified	unknown protein	1.92342	0.305249	-2.65561	yes	1.8392	0.651942	-1.49626	yes	1.84668	3.75036	1.0221	yes	1.51315	8.25515	2.44774	yes
Glyma13g40000	Glyma.13G324900	transport	transporter-related	9.8166	1.49348	-2.71655	yes	13.0889	10.8355	-0.272578	no	13.119	63.9261	2.28474	yes	10.848	5.05431	-1.10185	yes
Glyma18g46240	Glyma.18G228100	transport.NDP-sugars at the ER	ATUTR2, UTR2 ATUTR2/UTR2 (UDP-GALACTOSE TRANSPORTER 2)	17.3734	1.59419	-3.44599	yes	20.3018	8.26823	-1.29595	yes	20.3284	11.1068	-0.872057	yes	16.7707	97.5728	2.54054	yes
Glyma20g39150	Glyma.20G247400	transport.peptides and oligopeptides	proton-dependent oligopeptide transport (POT) family protein	1.41156	0.31747	-2.1526	yes	1.45704	0.886267	-0.717228	no	1.45929	6.66011	2.19028	yes	1.21319	6.3091	2.37863	yes
Glyma05g08230	Glyma.05G010600	transport.potassium	AKT1 (ARABIDOPSIS K TRANSPORTER 1); cyclic nucleotide binding / inward rectifier potassium channel	2.33177	0.436048	-2.41887	yes	2.09786	3.52176	0.747374	yes	2.10503	2.96288	0.493159	yes	1.74585	8.17699	2.22764	yes
Glyma16g28910	Glyma.16G172600	transport.ABC transporters and multidrug resistance systems	ATMRP14 (Arabidopsis thaliana multidrug resistance-associated protein 14)	3.19919	0.788421	-2.02067	yes	3.54397	16.9733	2.25983	yes	3.55517	3.47394	-0.0333469	no	2.95116	4.1168	0.480243	no
Glyma07g02060	Glyma.07G018000	transport.Major Intrinsic Proteins.TIP	TIP2;1, DELTA-TIP1, AQP1, ATTIP2;1, DELTA-TIP DELTA-TIP (delta tonoplast integral protein); water channel	12.9652	0.66012	-4.29578	yes	14.3831	0.873517	-4.0414	yes	14.4428	73.1782	2.34106	yes	11.7589	41.0285	1.80288	yes
Glyma13g40820	Glyma.13G333100	transport.Major Intrinsic Proteins.TIP	GAMMA-TIP3, TIP1;3 GAMMA-TIP3/TIP1;3 (tonoplast intrinsic protein 1;3); water channel	11.326	2.61609	-2.11416	yes	12.7703	4.47493	-1.51286	yes	12.8029	21.6729	0.759419	yes	10.5521	49.4888	2.22958	yes
Glyma12g04890	Glyma.12G044700	transporter.sugars	ATPLT5 (POLYOL TRANSPORTER 5); D-ribose transmembrane transporter/ D-xylose transmembrane transporter/ carbohydrate transmembrane transporter/ galactose transmembrane transporter/ glucose transmembrane transporter/ glycerol transmembrane transporter/ hydr	21.0096	3.98047	-2.40004	yes	19.358	84.6916	2.12929	yes	19.4017	10.7882	-0.846729	yes	16.0704	10.8807	-0.562631	yes
Glyma08g10390	Glyma.08G098400	transporter.sugars	ATINT2 (INOSITOL TRANSPORTER 2); carbohydrate transmembrane transporter/ sugar:hydrogen ion symporter	7.13231	0.415912	-4.10002	yes	6.9141	1.73719	-1.99278	yes	6.93417	11.7307	0.758496	yes	5.69678	22.8609	2.00466	yes
Glyma07g09480	Glyma.07G086000	transporter.sugars	ATPLT5 (POLYOL TRANSPORTER 5); D-ribose transmembrane transporter/ D-xylose transmembrane transporter/ carbohydrate transmembrane transporter/ galactose transmembrane transporter/ glucose transmembrane transporter/ glycerol transmembrane transporter/ hydr	1.84133	0.199819	-3.20398	yes	1.9299	0.910145	-1.08436	yes	1.93493	2.4812	0.358758	no	1.59439	9.79035	2.61836	yes
Glyma15g11270	Glyma.15G105900	transport.metabolite transporters at the envelope membrane	GPT2 GPT2 (glucose-6-phosphate/phosphate translocator 2); antiporter/ glucose-6-phosphate transmembrane transporter	20.4903	1.12223	-4.1905	yes	21.5346	226.813	3.39677	yes	21.5745	116.881	2.43765	yes	17.7597	178.653	3.33048	yes
Glyma06g11050	Glyma.06G105500	transport.misc	SEC14 cytosolic factor family protein / phosphoglyceride transfer family protein	4.53555	0.919195	-2.30283	yes	4.39148	2.15168	-1.02924	yes	4.40891	8.05326	0.869151	yes	3.66059	20.3958	2.47813	yes
Glyma13g11090	Glyma.13G005500	not assigned.unknown	no original description	2.3232	0.143492	-4.01707	yes	2.89222	0.771218	-1.90697	yes	2.90602	107.488	5.20898	yes	2.38345	37.1642	3.96279	yes
Glyma20g12020	Glyma.20G052900	not assigned.unknown	unknown protein	1.71556	0.133092	-3.68818	yes	1.62687	0.0706884	-4.52448	yes	1.63296	9.19903	2.49399	yes	1.3374	1.81705	0.442166	no
Glyma02g00280	Glyma.02G000700	not assigned.unknown	unknown protein	9.79638	0.902919	-3.43958	yes	8.95138	0.341592	-4.71176	yes	8.98154	36.6679	2.02949	yes	7.31744	6.82446	-0.100624	no
Glyma01g03880	Glyma.01G032000	not assigned.unknown	NHL repeat-containing protein	2.16537	0.208612	-3.37571	yes	2.09361	0.265316	-2.98021	yes	2.10206	8.56734	2.02704	yes	1.72603	4.48061	1.37623	yes
Glyma10g32950	Glyma.10G185700	not assigned.unknown	unknown protein	2.32363	0.266075	-3.12647	yes	2.16407	0.215334	-3.3291	yes	2.17161	11.424	2.39522	yes	1.77568	3.1551	0.829312	yes
Glyma20g26270	Glyma.20G126500	not assigned.unknown	LPR1 (LOW PHOSPHATE ROOT1); copper ion binding / oxidoreductase, acting on diphenols and related substances as donors, oxygen as acceptor	2.39749	0.296718	-3.01436	yes	2.24491	0.836775	-1.42375	yes	2.25369	19.1597	3.08772	yes	1.8542	11.7523	2.66407	yes
Glyma05g15700	Glyma.05G085700	not assigned.unknown	nucleic acid binding / pancreatic ribonuclease	2.81113	0.427728	-2.71639	yes	2.9887	1.48987	-1.00433	yes	2.99173	16.0903	2.42714	yes	2.46778	2.83954	0.202445	no
Glyma11g33330	Glyma.11G213500	not assigned.unknown	no original description	4.91929	0.831475	-2.56471	yes	5.42078	1.68661	-1.68437	yes	5.41634	29.3532	2.43813	yes	4.50416	0.344706	-3.70782	yes
Glyma15g12170	Glyma.15G115000	not assigned.unknown	no original description	8.45578	1.5194	-2.47643	yes	7.65749	2.29426	-1.73885	yes	7.68856	160.602	4.38463	yes	6.32053	9.0342	0.515351	no
Glyma09g31220	Glyma.09G180800	not assigned.unknown	reticulon family protein (RTNLB9)	2.21311	0.408683	-2.43702	yes	2.80016	0.523001	-2.42062	yes	2.80982	13.5627	2.2711	yes	2.31935	2.07892	-0.157885	no
Glyma11g37800	Glyma.11G243200	not assigned.unknown	no original description	2.26872	0.42273	-2.42407	yes	2.18698	0.743738	-1.55607	yes	2.19899	11.4269	2.37753	yes	1.82324	0.861457	-1.08165	yes
Glyma04g11090	Glyma.04G102400	not assigned.unknown	unknown protein	1.96785	0.39504	-2.31655	yes	2.08015	0.240866	-3.11038	yes	2.08781	8.48502	2.02293	yes	1.7074	3.21736	0.914076	yes
Glyma15g15950	Glyma.15G149200	not assigned.unknown	transducin family protein / WD-40 repeat family protein	2.36951	0.476657	-2.31357	yes	2.39481	0.910232	-1.3956	yes	2.40429	10.0291	2.06051	yes	1.97553	1.30431	-0.598951	no
Glyma05g33530	Glyma.05G248700	not assigned.unknown	unknown protein	1.05573	0.228944	-2.20517	yes	0.92876	0.581917	-0.674492	no	0.930655	5.06382	2.44391	yes	0.772648	0.147264	-2.39141	yes
Glyma18g04900	Glyma.18G043200	not assigned.unknown	no original description	3.71285	0.831047	-2.15952	yes	3.9234	2.1147	-0.891653	no	3.92308	35.579	3.18096	yes	3.25426	0.612323	-2.40997	yes
Glyma09g01320	Glyma.09G010500	not assigned.unknown	no original description	18.9036	4.24041	-2.15638	yes	15.813	26.705	0.756002	yes	15.8732	233.889	3.88115	yes	13.0793	45.7602	1.80681	yes
Glyma18g41590	Glyma.18G191600	not assigned.unknown	no original description	15.6856	3.65557	-2.10127	yes	19.9562	76.7582	1.94348	yes	20.0104	120.353	2.58845	yes	16.5301	329.746	4.31819	yes
Glyma01g01310	Glyma.01G009700	not assigned.unknown	no original description	1.51649	0.376889	-2.00853	yes	1.534	0.279335	-2.45723	yes	1.53943	11.4964	2.90071	yes	1.2539	4.09794	1.70848	yes
Glyma17g32100	Glyma.17G212200	not assigned.unknown	no original description	472.689	0.583039	-9.66308	yes	530.884	1.59353	-8.38003	yes	532.857	404.125	-0.398947	no	435.951	2374.62	2.44546	yes
Glyma07g29990	Glyma.07G181200	not assigned.unknown	no original description	36.8823	1.36497	-4.75599	yes	41.2907	1.21355	-5.08851	yes	41.4733	50.8234	0.293312	no	33.7105	218.51	2.69643	yes
Glyma14g00310	Glyma.14G000700	not assigned.unknown	no original description	10.37	0.425699	-4.60645	yes	11.0351	1.91167	-2.5292	yes	11.0604	19.5451	0.821396	yes	9.07677	51.6535	2.50862	yes
Glyma19g28950	Glyma.19G112700	not assigned.unknown	no original description	39.5423	1.90116	-4.37844	yes	46.487	8.61201	-2.43241	yes	46.6061	44.2465	-0.0749583	no	38.2621	242.433	2.6636	yes
Glyma11g05470	Glyma.11G051300	not assigned.unknown	no original description	15.3602	0.761576	-4.33406	yes	14.7834	1.39177	-3.40898	yes	14.8187	22.3697	0.594125	yes	12.0198	77.7443	2.69332	yes
Glyma01g44480	Glyma.01G234500	not assigned.unknown	unnamed protein product	31.4443	1.61994	-4.27879	yes	31.8327	2.2457	-3.82527	yes	31.9296	42.5602	0.414611	no	26.198	157.139	2.58452	yes
Glyma04g00680	Glyma.04G005100	not assigned.unknown	proline-rich family protein	7.63863	0.42274	-4.17547	yes	7.56588	0.252841	-4.90321	yes	7.5978	13.6004	0.839991	yes	6.19033	31.6495	2.3541	yes
Glyma10g42060	Glyma.10G274100	not assigned.unknown	no original description	2.00784	0.166274	-3.59401	yes	2.05262	0.323324	-2.66641	yes	2.05895	2.83945	0.463701	no	1.70164	11.4066	2.74487	yes
Glyma04g05350	Glyma.04G050700	not assigned.unknown	Ndr family protein	7.03985	0.584795	-3.58954	yes	6.83589	2.36976	-1.52839	yes	6.85074	12.3769	0.853322	yes	5.6503	51.8194	3.19709	yes
Glyma10g43710	Glyma.10G290900	not assigned.unknown	HEXO1, ATHEX2 ATHEX2/HEXO1 (BETA-HEXOSAMINIDASE 1); beta-N-acetylhexosaminidase/ hexosaminidase/ hydrolase, hydrolyzing O-glycosyl compounds	6.07727	0.53947	-3.49381	yes	6.73686	1.56861	-2.10259	yes	6.75802	19.1408	1.50198	yes	5.56138	31.3614	2.49547	yes
Glyma06g05420	Glyma.06G051500	not assigned.unknown	Ndr family protein	8.22451	0.765504	-3.42545	yes	7.86862	2.76957	-1.50645	yes	7.88648	13.7239	0.799241	yes	6.48594	62.5069	3.26863	yes
Glyma06g14430	Glyma.06G139300	not assigned.unknown	no original description	8.48245	0.897047	-3.24123	yes	6.93348	0.626312	-3.46863	yes	6.96299	6.52432	-0.0938798	no	5.76194	55.4963	3.26777	yes
Glyma18g46580	Glyma.18G231700	not assigned.unknown	no original description	25.1792	3.05094	-3.04491	yes	22.5382	0.602615	-5.22499	yes	22.6828	1.62135	-3.80633	yes	18.8624	209.895	3.47608	yes
Glyma16g05760	Glyma.16G053200	not assigned.unknown	unknown protein	3.98242	0.534275	-2.89799	yes	4.44115	0.76503	-2.53735	yes	4.46119	14.7831	1.72845	yes	3.64897	24.5975	2.75295	yes
Glyma10g06030	Glyma.10G053000	not assigned.unknown	no original description	13.8327	2.24039	-2.62626	yes	19.3562	25.9056	0.420465	no	19.3399	10.7635	-0.84543	yes	16.1674	143.332	3.1482	yes
Glyma13g37000	Glyma.13G294200	not assigned.unknown	no original description	5.46814	0.886346	-2.62511	yes	6.66999	8.12923	0.285434	no	6.68943	14.7733	1.14304	yes	5.52489	51.7643	3.22794	yes
Glyma17g12170	Glyma.17G113100	not assigned.unknown	no original description	20.9813	3.69558	-2.50523	yes	24.1473	12.3165	-0.971266	yes	24.2032	41.4364	0.775699	yes	19.7862	81.5904	2.0439	yes
Glyma07g08610	Glyma.07G079500	not assigned.unknown	no original description	8.86054	1.65445	-2.42104	yes	8.69514	5.72346	-0.603321	yes	8.7194	8.73923	0.00327617	no	7.18299	29.7157	2.04857	yes
Glyma02g48170	Glyma.02G311900	not assigned.unknown	no original description	5.23645	0.980455	-2.41707	yes	5.70724	2.34033	-1.28608	yes	5.71749	7.24287	0.34118	no	4.69662	20.1282	2.09953	yes
Glyma10g40690	Glyma.10G260900	not assigned.unknown	catalytic	8.96385	1.70216	-2.39675	yes	9.1892	2.20803	-2.05718	yes	9.21673	17.3761	0.914776	yes	7.55499	32.2636	2.09441	yes
Glyma13g35510	Glyma.13G279500	not assigned.unknown	unknown protein	41.4688	8.00173	-2.37364	yes	43.095	14.6343	-1.55816	yes	43.1797	136.351	1.6589	yes	35.6149	186.998	2.39247	yes
Glyma08g27440	Glyma.08G249100	not assigned.unknown	no original description	15.6663	3.18719	-2.29731	yes	16.7202	1.80902	-3.20831	yes	16.7826	19.3408	0.204678	no	13.7203	70.3057	2.35733	yes
Glyma20g26520	Glyma.20G129300	not assigned.unknown	Encodes a member of the SGNH-hydrolase superfamily of enzymes. The enzymes of the SGNH-hydrolase superfamily facilitate the hydrolysis of ester, thioester and amide bonds in a range of substrates including complex polysaccharides, lysophospholipids, acyl-CoA esters and other compounds.	19.16	3.94449	-2.28019	yes	15.9432	3.44109	-2.212	yes	15.973	21.5457	0.431766	yes	13.0783	78.1214	2.57854	yes
Glyma12g33440	Glyma.12G206700	not assigned.unknown	no original description	7.42011	1.55804	-2.25171	yes	9.03758	5.23995	-0.786383	no	9.06878	11.5429	0.348029	no	7.44751	45.3629	2.60668	yes
Glyma06g00720	Glyma.06G004900	not assigned.unknown	proline-rich family protein	6.28272	1.34312	-2.2258	yes	6.34638	0.519094	-3.61187	yes	6.37141	14.1133	1.14737	yes	5.2195	43.807	3.06918	yes
Glyma09g35210	Glyma.09G218100	not assigned.unknown	alcohol oxidase-related	7.76722	1.70096	-2.19105	yes	7.24025	1.6207	-2.15942	yes	7.2708	13.4903	0.891731	yes	5.99183	27.9812	2.22339	yes
Glyma17g02020	Glyma.17G016800	not assigned.unknown	heavy-metal-associated domain-containing protein	4.76143	1.15991	-2.03739	yes	4.08667	0.632511	-2.69176	yes	4.10275	11.2945	1.46096	yes	3.36326	14.253	2.08333	yes
Glyma09g31970	Glyma.09G187700	not assigned.unknown	hydrolase, alpha/beta fold family protein	2.5749	0.634248	-2.0214	yes	2.85743	0.261251	-3.45121	yes	2.86769	8.875	1.62986	yes	2.36726	40.7555	4.10571	yes
Glyma10g07710	Glyma.10G066700	glycolysis.aldolase	fructose-bisphosphate aldolase, putative	1.8527	0.268475	-2.78677	yes	1.58587	0.307999	-2.36428	yes	1.58875	1.45868	-0.123226	no	1.30651	8.58312	2.71578	yes
Glyma17g12804	Glyma.17G119000	not assigned.unknown	no original description	52.3384	3.25083	-4.00899	yes	53.6703	278.009	2.37294	yes	53.8254	15.32	-1.81287	yes	43.462	25.1637	-0.78841	no
Glyma02g07961	#N/A	not assigned.unknown	no original description	7.24991	0.428788	-4.07963	yes	8.30727	0.712614	-3.54318	yes	8.34399	69.9924	3.06839	yes	6.8183	44.0457	2.69152	yes
Glyma17g01221	Glyma.17G008500	not assigned.unknown	no original description	10.2825	0.962467	-3.4173	yes	8.71353	1.86642	-2.22298	yes	8.75292	123.678	3.82068	yes	7.29241	24.6661	1.75806	yes
Glyma15g06816	Glyma.15G062700	not assigned.unknown	no original description	88.5418	9.44969	-3.22802	yes	88.0642	116.602	0.404971	no	88.1249	549.932	2.64163	yes	73.7128	1.5779	-5.54584	yes
Glyma09g02881	Glyma.09G024900	not assigned.unknown	no original description	1.01762	0.124043	-3.0363	yes	1.08899	0.699376	-0.638848	no	1.09323	5.90666	2.43375	yes	0.896912	4.13617	2.20526	yes
Glyma13g17421	Glyma.13G114000	not assigned.unknown	no original description	11.6908	1.63954	-2.83401	yes	9.89005	1.17214	-3.07683	yes	9.91282	72.3871	2.86837	yes	8.19003	3.92948	-1.05953	yes
Glyma15g37451	Glyma.15G234100	not assigned.unknown	no original description	1.21315	0.172522	-2.81391	yes	1.1256	0.834075	-0.432446	no	1.12814	4.62673	2.03604	yes	0.927855	0.981766	0.0814801	no
Glyma15g17221	Glyma.15G160300	not assigned.unknown	no original description	2.79914	0.682595	-2.03588	yes	3.18585	5.31009	0.737058	yes	3.19198	13.4173	2.07157	yes	2.65382	4.63382	0.804133	yes
Glyma15g38091	Glyma.15G238600	not assigned.unknown	no original description	488.755	3.12906	-7.28724	yes	555.653	18.1389	-4.93702	yes	557.971	493.511	-0.177107	no	453.756	1989.79	2.13263	yes
Glyma20g28353	Glyma.20G145200	not assigned.unknown	no original description	2.00832	0.0755412	-4.73258	yes	2.00167	0.365216	-2.45438	yes	2.00709	4.09212	1.02774	yes	1.65418	7.7158	2.2217	yes
Glyma15g16115	Glyma.15G150500	not assigned.unknown	no original description	7.4419	0.412395	-4.17357	yes	7.77986	3.31195	-1.23206	yes	7.79845	5.81663	-0.423004	no	6.40209	29.8289	2.22009	yes
Glyma06g19721	Glyma.06G185300	not assigned.unknown	no original description	205.669	12.5125	-4.03888	yes	170.868	29.8567	-2.51676	yes	171.277	181.233	0.0815217	no	141.459	738	2.38324	yes
Glyma01g00541	Glyma.01G002400	not assigned.unknown	no original description	9.57926	1.02706	-3.22139	yes	10.1815	5.6813	-0.841663	yes	10.2193	24.2222	1.24503	yes	8.33256	44.3646	2.41258	yes
Glyma02g09201	Glyma.02G083500	not assigned.unknown	no original description	27.3032	3.62819	-2.91175	yes	30.4202	4.01789	-2.92052	yes	30.5037	60.4101	0.985807	yes	24.6611	192.332	2.96329	yes
Glyma14g10590	Glyma.14G092500	not assigned.unknown	no original description	67.0465	10.5895	-2.66253	yes	75.257	13.668	-2.46103	yes	75.4547	118.412	0.650135	yes	61.3438	309.398	2.33447	yes
Glyma20g32005	Glyma.20G179700	not assigned.unknown	no original description	60.5925	9.72559	-2.63928	yes	62.1721	36.5227	-0.767476	yes	62.3417	116.255	0.89902	yes	51.232	222.775	2.12047	yes
Glyma02g04511	#N/A	not assigned.unknown	no original description	69.6448	11.882	-2.55124	yes	44.5099	19.0091	-1.22744	yes	44.6362	82.9232	0.893564	yes	36.567	195.951	2.42188	yes
Glyma19g44681	Glyma.19G257600	not assigned.unknown	no original description	4.77649	0.880617	-2.43937	yes	4.90871	1.92034	-1.35398	yes	4.92659	18.6285	1.91885	yes	4.05444	17.3567	2.09792	yes
Glyma16g27136	Glyma.16G155000	not assigned.unknown	no original description	12.8873	2.93828	-2.13291	yes	14.1819	5.26908	-1.42843	yes	14.2107	30.8255	1.11714	yes	11.7242	55.7897	2.25051	yes
Glyma06g11081	Glyma.06G105700	not assigned.unknown	no original description	104.3	23.8355	-2.12956	yes	118.433	34.3551	-1.78547	yes	118.804	220.268	0.890674	yes	96.9926	478.818	2.30353	yes
