# Supplementary material for: Genome-wide transcriptional profiling for elucidating the effects of brassinosteroids on Glycine max during early vegetative development
Source: Sci Rep. 2019 Nov 6;9:16085. doi: 10.1038/s41598-019-52599-3 (PMC6834599; doi:10.1038/s41598-019-52599-3)
Supplement: Supplementary file 3 — Supplementary table 2 [file 41598_2019_52599_MOESM3_ESM.xlsx]

## Sheet: Supplementary Table 2
Supplementary Table 1. Significantly upregulated genes under Pcz treatment but downregulated under other treatments were listed. The annotations and expression patterns of DEGs under all treatments were shown.
Gene_ID_A1	Gene_ID_A2	Pathway	Annotation	FPKM-CK	FPKM-Pcz	Pcz (log2(fold_change))	Signifiant	FPKM-CK	FPKM-Pcz-BL	Pcz-BL(log2(fold_change))	Signifiant	FPKM-CK	FPKM-Pcz-BL-1h	Pcz-BL-1h(log2(fold_change))	Signifiant	FPKM-CK	FPKM-Pcz-BL-8h	Pcz-BL-8h(log2(fold_change))	Signifiant
Glyma20g38200	Glyma.20G238000	lipid metabolism.lipid degradation.lysophospholipases.phospholipase D	PLDZ1, PLDZETA1, PLD ZETA 1, PLDP1 | PLDP1 (PHOSPHOLIPASE D ZETA1); phospholipase D	0.699079	3.39009	2.27779	yes	0.718355	1.89066	1.39612	yes	0.7206	0.660746	-0.125104	no	0.595294	0.127669	-2.22119	yes
Glyma01g24530	Glyma.01G099800	amino acid metabolism.synthesis.glutamate family.proline	ATP5CS, P5CS1 | P5CS1 (DELTA1-PYRROLINE-5-CARBOXYLATE SYNTHASE 1)	2.62248	300.517	6.84037	yes	2.60861	23.3801	3.16392	yes	2.61893	2.07795	-0.333818	no	2.1735	0.431019	-2.33419	yes
Glyma11g27480	Glyma.11G171400	amino acid metabolism.synthesis.aspartate family.asparagine	DIN6, AT-ASN1, ASN1 | ASN1 (DARK INDUCIBLE 6)	5.49219	223.443	5.34638	yes	5.88277	6.32885	0.105448	no	5.93382	43.8051	2.88407	yes	4.94189	0.856513	-2.52852	yes
Glyma20g28720	Glyma.20G148900	amino acid metabolism.synthesis.aspartate family.methionine	HMT3 | HMT3 (Homocysteine S-methyltransferase 3); homocysteine S-methyltransferase	7.68044	50.0323	2.7036	yes	8.08383	30.9318	1.93598	yes	8.15082	8.86571	0.12129	no	6.8237	0.40843	-4.06239	yes
Glyma12g07720	Glyma.12G072500	amino acid metabolism.synthesis.aromatic aa.phenylalanine.arogenate dehydratase / prephenate dehydratase	ADT2 | ADT2 (AROGENATE DEHYDRATASE 2); prephenate dehydratase	9.57016	42.2622	2.14275	yes	10.7486	27.9134	1.37681	yes	10.7802	3.57988	-1.5904	yes	8.89518	0.217897	-5.35131	yes
Glyma12g20220	Glyma.12G158600	amino acid metabolism.degradation.aromatic aa.tyrosine	HGO | HGO (HOMOGENTISATE 1,2-DIOXYGENASE); homogentisate 1,2-dioxygenase	9.28656	57.0451	2.61889	yes	10.3877	14.4652	0.477706	no	10.4228	4.56922	-1.18972	yes	8.61421	1.63729	-2.3954	yes
Glyma06g11190	Glyma.06G106700	metal handling.binding, chelation and storage	heavy-metal-associated domain-containing protein / copper chaperone (CCH)-related	12.8786	64.4758	2.32378	yes	12.949	42.984	1.73096	yes	12.9787	1.14847	-3.49837	yes	10.8197	0.472758	-4.51642	yes
Glyma14g36860	Glyma.14G189500	metal handling.binding, chelation and storage	copper-binding family protein	1.07523	5.1482	2.25942	yes	0.925351	0.16278	-2.50708	yes	0.929173	5.52791	2.57272	yes	0.762243	0.473624	-0.686507	no
Glyma15g07110	Glyma.15G065600	secondary metabolism.isoprenoids.terpenoids	CAMS1 | CAMS1 (CAMELLIOL C SYNTHASE 1); beta-amyrin synthase	22.0702	97.6616	2.14569	yes	23.9232	60.4642	1.33767	yes	23.9889	8.46263	-1.50319	yes	19.9199	0.636111	-4.96879	yes
Glyma09g08170	Glyma.09G070500	secondary metabolism.N misc.alkaloid-like	strictosidine synthase family protein	42.4039	173.839	2.03548	yes	50.0602	141.616	1.50025	yes	50.2225	9.17711	-2.45222	yes	41.8909	11.5362	-1.86047	yes
Glyma09g00260	Glyma.09G000600	hormone metabolism.abscisic acid.synthesis-degradation.synthesis.zeaxanthin epoxidase	LOS6, NPQ2, ATABA1, ZEP, IBS3, ATZEP, ABA1 | ABA1 (ABA DEFICIENT 1); zeaxanthin epoxidase	2.82055	26.8545	3.25111	yes	2.86276	8.91357	1.6386	yes	2.87504	1.77246	-0.697829	yes	2.3921	0.276515	-3.11285	yes
Glyma15g40070	#N/A	hormone metabolism.abscisic acid.synthesis-degradation.synthesis.9-cis-epoxycarotenoid dioxygenase	ATNCED3, STO1, NCED3 | NCED3 (NINE-CIS-EPOXYCAROTENOID DIOXYGENASE3)	5.45741	39.2728	2.84724	yes	4.9956	14.1807	1.5052	yes	5.00489	1.87793	-1.4142	yes	4.11091	0.992701	-2.05003	yes
Glyma02g09290	Glyma.02G084400	hormone metabolism.ethylene.synthesis-degradation	2A6 | 2A6	4.28388	36.4901	3.09052	yes	2.7242	5.35151	0.97411	yes	2.72926	0.661359	-2.045	yes	2.25525	0.499954	-2.17342	yes
Glyma08g20230	Glyma.08G189600	hormone metabolism.jasmonate.synthesis-degradation.lipoxygenase	LOX1 | LOX1 (Lipoxygenase 1); lipoxygenase	19.2026	84.1845	2.13226	yes	19.1562	37.1612	0.955982	yes	19.2457	0.749822	-4.68184	yes	16.0646	6.14201	-1.3871	yes
Glyma18g10760	Glyma.18G094600	stress.abiotic.heat	HSP21 | HSP21 (HEAT SHOCK PROTEIN 21)	6.25642	49.1022	2.97238	yes	5.18617	11.5015	1.14908	yes	5.22133	1.619	-1.68931	yes	4.36152	0.778266	-2.48649	yes
Glyma02g41150	Glyma.02G244300	stress.abiotic.heat	15.7 kDa class I-related small heat shock protein-like (HSP15.7-CI)	8.18702	33.9743	2.05303	yes	8.20539	30.4509	1.89184	yes	8.24433	3.00585	-1.45563	yes	6.8739	1.29497	-2.40821	yes
Glyma05g36710	Glyma.05G218400	redox.glutaredoxins	glutaredoxin family protein	26.5992	150.66	2.50184	yes	18.6024	26.0761	0.487241	no	18.625	3.22096	-2.53168	yes	15.3627	6.39426	-1.26458	yes
Glyma09g05440	Glyma.09G049100	misc.cytochrome P450	CYP81D3 (cytochrome P450, family 81, subfamily D, polypeptide 3); oxygen binding	2.2851	21.7779	3.25254	yes	2.04317	13.9877	2.77528	yes	2.04344	2.30865	0.176048	no	1.69548	0.151815	-3.48131	yes
Glyma11g09880	Glyma.11G093100	misc.cytochrome P450	CYP81D5 (cytochrome P450, family 81, subfamily D, polypeptide 5); oxygen binding	3.60989	15.5721	2.10894	yes	3.47578	22.2398	2.67774	yes	3.49617	0.205254	-4.09029	yes	2.93165	0.0389128	-6.23532	yes
Glyma17g04050	Glyma.17G036400	misc.invertase/pectin methylesterase inhibitor family protein	C/VIF1 (CELL WALL / VACUOLAR INHIBITOR OF FRUCTOSIDASE 1); pectinesterase inhibitor	11.0463	53.1615	2.26682	yes	12.8417	11.2131	-0.195652	no	12.9003	6.91608	-0.899379	yes	10.6773	1.4574	-2.87308	yes
Glyma12g15870	Glyma.12G132500	misc.UDP glucosyl and glucoronyl transferases	glycosyltransferase family protein	1.57356	7.60071	2.27211	yes	1.74049	57.1529	5.03726	yes	1.74604	0.123511	-3.82137	yes	1.45621	0.0511443	-4.8315	yes
Glyma07g08090	Glyma.07G074400	misc.short chain dehydrogenase/reductase (SDR)	short-chain dehydrogenase/reductase (SDR) family protein	7.40649	103.423	3.80363	yes	7.93516	37.9096	2.25623	yes	7.96897	7.17256	-0.151904	no	6.67516	0.457094	-3.86824	yes
Glyma05g33310	Glyma.05G199000	misc.nitrilases, *nitrile lyases, berberine bridge enzymes, reticuline oxidases, troponine reductases	amidase family protein	3.21189	34.7901	3.43718	yes	3.05761	15.5206	2.34371	yes	3.06813	1.55634	-0.979199	yes	2.55188	0.263162	-3.27754	yes
Glyma07g16340	Glyma.07G136200	misc.nitrilases, *nitrile lyases, berberine bridge enzymes, reticuline oxidases, troponine reductases	tropinone reductase, putative / tropine dehydrogenase, putative	3.26487	33.0536	3.33971	yes	4.08281	38.6031	3.24108	yes	4.10378	0.220148	-4.22041	yes	3.42273	0.0640219	-5.74044	no
Glyma06g10390	Glyma.06G099000	misc.glutathione S transferases	ATGSTU8 | ATGSTU8 (Arabidopsis thaliana Glutathione S-transferase (class tau) 8); glutathione transferase	4.25143	52.7324	3.63267	yes	4.52168	16.1281	1.83464	yes	4.53793	2.38982	-0.925135	yes	3.75642	0.808903	-2.21532	yes
Glyma11g15180	Glyma.11G142900	RNA.regulation of transcription.MYB domain transcription factor family	AtMYB59, MYB59 MYB59 (myb domain protein 59); DNA binding / transcription factor	12.7851	98.9457	2.95217	yes	12.6112	55.202	2.13002	yes	12.6413	12.765	0.0140469	no	10.535	0.582111	-4.17775	yes
Glyma12g05890	Glyma.12G055000	RNA.regulation of transcription.JUMONJI family	transcription factor jumonji (jmjC) domain-containing protein	3.21866	28.9507	3.16906	yes	2.70836	0.546986	-2.30785	yes	2.71717	5.7501	1.08148	yes	2.21823	6.5569	1.56361	yes
Glyma16g05540	Glyma.16G050900	RNA.regulation of transcription.C2C2(Zn) CO-like, Constans-like zinc finger family	zinc finger (B-box type) family protein	1.78717	8.23709	2.20445	yes	1.74188	0.187432	-3.21621	yes	1.74752	3.63869	1.05811	yes	1.43831	5.32947	1.88962	yes
Glyma06g43620	Glyma.02G069400	protein.postranslational modification	DWF12, UCU1, BIN2 (BRASSINOSTEROID-INSENSITIVE 2); kinase	15.7812	237.069	3.90903	yes	23.5678	195.109	3.04939	yes	23.7139	17.3062	-0.45444	no	19.7898	1.27194	-3.95966	yes
Glyma14g32430	Glyma.14G162100	protein.postranslational modification	protein phosphatase 2C, putative / PP2C, putative	12.7489	118.273	3.21367	yes	9.31605	22.869	1.2956	yes	9.33591	0.665901	-3.80941	yes	7.66145	0.247617	-4.95144	yes
Glyma13g32730	Glyma.13G254300	protein.postranslational modification	octicosapeptide/Phox/Bem1p (PB1) domain-containing protein	11.4037	69.8199	2.61414	yes	10.9924	15.0631	0.454519	no	11.0244	3.39093	-1.70095	yes	9.13872	1.4783	-2.62805	yes
Glyma18g01720	Glyma.18G013800	protein.degradation.ubiquitin.E3.RING	protein binding / zinc ion binding	8.73429	70.6171	3.01525	yes	10.3017	29.3106	1.50854	yes	10.3429	1.02722	-3.33182	yes	8.55184	7.30251	-0.227843	no
Glyma17g09850	Glyma.17G090900	protein.degradation.ubiquitin.E3.RING	armadillo/beta-catenin repeat family protein / U-box domain-containing protein	3.04317	12.3021	2.01525	yes	2.98805	6.18868	1.05043	yes	2.99385	0.735994	-2.02424	yes	2.46874	1.42453	-0.793285	yes
Glyma14g26660	Glyma.14G118200	protein.degradation.ubiquitin.E3.SCF.FBOX	SKP2A SKP2A; protein binding	10.6993	84.2957	2.97794	yes	10.5942	18.5292	0.806526	yes	10.632	4.98982	-1.09135	yes	8.834	1.65475	-2.41645	yes
Glyma19g40550	Glyma.19G217700	minor CHO metabolism.raffinose family.stachyose synthases	ATSTS (ARABIDOPSIS THALIANA STACHYOSE SYNTHASE); galactinol-raffinose galactosyltransferase/ hydrolase, hydrolyzing O-glycosyl compounds	2.90608	38.599	3.73142	yes	2.83347	19.4483	2.779	yes	2.84211	0.568162	-2.32259	yes	2.3491	0.718397	-1.70926	yes
Glyma08g21510	Glyma.08G201100	signalling.phosphorelay	AHP4 (HPT PHOSPHOTRANSMITTER 4); histidine phosphotransfer kinase/ transferase, transferring phosphorus-containing groups	10.3753	53.7771	2.37384	yes	11.0568	17.7484	0.682751	yes	11.0755	0.603542	-4.19778	yes	9.1513	1.26593	-2.85377	yes
Glyma07g01840	Glyma.07G015600	signalling.phosphorelay	AHP4 (HPT PHOSPHOTRANSMITTER 4); histidine phosphotransfer kinase/ transferase, transferring phosphorus-containing groups	4.5282	27.2719	2.59041	yes	4.68585	12.0454	1.36211	yes	4.69588	0.42659	-3.46047	yes	3.87659	1.20205	-1.68929	yes
Glyma15g11910	Glyma.15G112500	cell.organisation	plastid-lipid associated protein PAP, putative	59.5678	316.063	2.40761	yes	49.6402	235.256	2.24465	yes	49.7883	6.88683	-2.8539	yes	41.2786	2.04224	-4.33717	yes
Glyma13g42970	Glyma.13G353200	cell.organisation	AR791; actin binding	4.45322	22.8177	2.35723	yes	4.60985	12.3641	1.42337	yes	4.62815	5.09274	0.138006	no	3.83515	0.378829	-3.33966	yes
Glyma06g42180	Glyma.06G270500	cell.organisation	dynein light chain, putative	193.756	922.578	2.25143	yes	246.336	338.327	0.457787	no	247.009	29.988	-3.0421	yes	203.47	144.754	-0.491214	no
Glyma05g32790	Glyma.05G194400	cell.division	UVR8 (UVB-RESISTANCE 8)	3.01066	12.141	2.01174	yes	2.72804	2.72224	-0.00306978	no	2.73378	2.92935	0.0996817	no	2.27583	0.308686	-2.88218	yes
Glyma11g03230	Glyma.11G029600	cell.vesicle transport	KEU (KEULE); protein transporter	5.40322	25.7177	2.25087	yes	5.91215	16.0709	1.44269	yes	5.93545	4.48843	-0.403148	no	4.93217	0.704921	-2.80669	yes
Glyma02g07650	Glyma.02G069500	development.unspecified	FT (FLOWERING LOCUS T)	15.1461	285.413	4.23603	yes	19.1204	147.618	2.94868	yes	19.2489	17.0884	-0.171755	no	16.0685	0.888864	-4.17613	yes
Glyma15g08300	Glyma.15G076500	development.unspecified	DRM1 (DORMANCY-ASSOCIATED PROTEIN 1)	567.791	3713.69	2.70942	yes	567.77	564.185	-0.00913882	no	570.324	308.725	-0.885459	yes	471.859	52.4544	-3.16922	yes
Glyma20g38100	Glyma.20G237200	development.unspecified	dormancy/auxin associated family protein	75.7088	460.432	2.60446	yes	61.6228	60.6877	-0.0220606	no	61.8705	28.2728	-1.12984	yes	50.8524	6.52076	-2.9632	yes
Glyma13g31060	Glyma.13G237000	development.unspecified	no original description	252.001	1024.74	2.02376	yes	241.163	290.143	0.266753	no	242.404	146.29	-0.728581	yes	201.218	14.5563	-3.78904	yes
Glyma17g25390	Glyma.17G189300	transport.peptides and oligopeptides	proton-dependent oligopeptide transport (POT) family protein	3.02477	23.1254	2.93458	yes	3.75762	9.59221	1.35204	yes	3.76994	0.903462	-2.061	yes	3.11528	2.6632	-0.226198	no
Glyma09g28620	Glyma.09G157900	transport.unspecified anions	ATCLC-C, CLC-C CLC-C (chloride channel C); anion channel/ voltage-gated chloride channel	2.53728	32.7263	3.6891	yes	3.0022	17.4667	2.54052	yes	3.01632	1.31773	-1.19473	yes	2.51841	0.579669	-2.11921	yes
Glyma02g36960	Glyma.02G207500	transport.misc	AtATG18b (Arabidopsis thaliana homolog of yeast autophagy 18 (ATG18) b)	5.74346	27.2941	2.2486	yes	7.37891	14.2275	0.947199	yes	7.40571	5.44563	-0.443539	no	6.13893	0.607445	-3.33716	yes
Glyma20g29770	Glyma.20G158500	unknown	no original description	2.87759	267.042	6.53606	yes	2.56373	38.1805	3.89652	yes	2.56925	0.218374	-3.55648	yes	2.1103	0.0941373	-4.48654	yes
Glyma06g02380	Glyma.06G021200	not assigned.unknown	DC1 domain-containing protein	16.4248	589.779	5.16623	yes	15.8229	171.049	3.43433	yes	15.8644	3.22397	-2.29888	yes	13.0882	2.12955	-2.61964	yes
Glyma11g36910	Glyma.11G252100	not assigned.unknown	no original description	6.2761	101.178	4.01088	yes	10.6046	45.2153	2.09212	yes	10.6767	6.5339	-0.708444	yes	8.85754	0.487019	-4.18486	yes
Glyma14g40400	Glyma.14G219100	not assigned.unknown	no original description	29.6332	233.083	2.97556	yes	36.2847	113.878	1.65006	yes	36.4115	27.4035	-0.410036	no	30.0453	6.01767	-2.31986	yes
Glyma15g16960	Glyma.15G157700	not assigned.unknown	catalytic	3.14153	22.0326	2.8101	yes	3.46364	10.4745	1.59652	yes	3.47768	2.02727	-0.778589	yes	2.87722	0.506447	-2.50619	yes
Glyma09g07670	Glyma.09G066700	not assigned.unknown	ATCFIM-25/CFIM-25 (ARABIDOPSIS HOMOLOG OF CFIM-25)	13.1521	75.147	2.51442	yes	13.6947	31.5765	1.20523	yes	13.7366	4.47193	-1.61906	yes	11.4306	1.1995	-3.25239	yes
Glyma18g00820	Glyma.18G004900	not assigned.unknown	no original description	4.98166	28.4119	2.5118	yes	5.01264	2.80013	-0.840076	yes	5.0322	3.19711	-0.654418	yes	4.15543	0.748989	-2.47198	yes
Glyma11g11640	Glyma.11G109100	not assigned.unknown	zinc-binding family protein	18.4857	93.9862	2.34604	yes	20.0405	44.0267	1.13546	yes	20.1314	8.8679	-1.18278	yes	16.7823	1.62584	-3.36769	yes
Glyma08g22900	Glyma.08G214500	not assigned.unknown	leucine-rich repeat family protein	8.08234	37.8271	2.22657	yes	9.4027	15.4638	0.717752	yes	9.44217	9.23266	-0.032371	no	7.84908	1.02594	-2.93558	yes
Glyma18g05890	Glyma.18G052600	not assigned.unknown	no original description	89.3256	391.305	2.13115	yes	113.753	445.746	1.97032	yes	114.244	76.2443	-0.583415	yes	95.3626	1.76456	-5.75605	yes
Glyma07g03200	Glyma.07G028300	not assigned.unknown	leucine-rich repeat family protein	9.11571	39.1652	2.10315	yes	10.7632	19.9435	0.889803	yes	10.8082	14.1476	0.388435	no	8.98268	1.75346	-2.35694	yes
Glyma01g44430	Glyma.01G234000	not assigned.unknown	zinc-binding family protein	5.10204	21.2634	2.05922	yes	4.8941	12.973	1.4064	yes	4.91154	4.60338	-0.0934816	no	4.09197	0.726051	-2.49465	yes
Glyma04g37640	Glyma.04G199400	not assigned.unknown	similar to unknown protein [Arabidopsis thaliana] (TAIR:AT5G41110.1); similar to unnamed protein product [Vitis vinifera] (GB:CAO49066.1); contains domain PTHR13199 (PTHR13199); contains domain PTHR13199:SF3 (PTHR13199:SF3)	6.70363	27.0471	2.01246	yes	7.93087	9.10445	0.199092	no	7.96069	4.95234	-0.684784	yes	6.59326	1.21424	-2.44094	yes
Glyma04g02330	Glyma.04G021000	not assigned.unknown	DC1 domain-containing protein	23.9865	189.301	2.98039	yes	23.0751	91.9672	1.99478	yes	23.1319	5.62515	-2.03992	yes	19.1526	5.57502	-1.78049	yes
Glyma20g30720	Glyma.20G167500	not assigned.unknown	no original description	429.146	1952.65	2.1859	yes	370.581	93.1872	-1.99158	yes	371.933	84.88	-2.13155	yes	307.524	116.601	-1.39912	yes
Glyma04g14800	Glyma.04G123800	mitochondrial electron transport / ATP synthesis.alternative oxidase	ATAOX1A, AOX1A AOX1A (alternative oxidase 1A); alternative oxidase	16.9133	79.7542	2.2374	yes	17.5773	47.9325	1.44729	yes	17.613	1.90999	-3.205	yes	14.7014	1.41234	-3.3798	yes
Glyma03g37441	Glyma.03G216300	not assigned.unknown	unknown	4.83404	59.8909	3.63104	yes	5.41676	20.7218	1.93565	yes	5.4397	4.49821	-0.274177	no	4.50468	0.971954	-2.21246	yes
Glyma19g40041	Glyma.19G212800	not assigned.unknown	unknown	14.4521	165.611	3.51845	yes	16.6558	38.6173	1.21322	yes	16.7233	15.4629	-0.113046	no	13.9134	1.74954	-2.99142	yes
Glyma02g30956	Glyma.02G179100	not assigned.unknown	unknown	8.1601	77.5542	3.24855	yes	8.4766	57.3499	2.75823	yes	8.50881	7.06633	-0.267996	no	7.03264	1.59623	-2.1394	yes
Glyma08g23284	Glyma.08G217900	not assigned.unknown	unknown	0.705187	4.79808	2.76638	yes	0.696826	2.43216	1.80337	yes	0.699021	0.870846	0.317082	no	0.581981	0.0928723	-2.64765	yes
Glyma18g06076	Glyma.18G054100	not assigned.unknown	unknown	15.9612	91.3371	2.51663	yes	16.7813	29.6985	0.823538	yes	16.8673	7.81684	-1.10957	yes	14.0362	0.482045	-4.86384	yes
Glyma15g40065	#N/A	not assigned.unknown	unknown	5.75607	32.4563	2.49534	yes	6.8987	31.6907	2.19966	yes	6.9159	2.27087	-1.60668	yes	5.6362	0.968862	-2.54036	yes
Glyma10g35851	Glyma.10G214300	not assigned.unknown	unknown	1.06757	5.98113	2.48609	yes	1.24495	1.64914	0.405629	no	1.2496	1.45138	0.215966	no	1.03437	0.177355	-2.54404	yes
Glyma06g17451	Glyma.06G166100	not assigned.unknown	unknown	0.818809	4.50792	2.46086	yes	0.977859	1.34371	0.458528	no	0.982048	0.466118	-1.0751	yes	0.813984	0.13378	-2.60513	yes
Glyma13g37461	Glyma.13G298700	not assigned.unknown	unknown	3.60934	18.3778	2.34816	yes	3.67454	8.40531	1.19374	yes	3.69099	0.878472	-2.07094	yes	3.07892	0.219383	-3.8109	yes
Glyma07g32531	Glyma.07G204000	not assigned.unknown	unknown	9.67001	39.0317	2.01306	yes	9.44904	26.743	1.50092	yes	9.4731	9.45771	-0.00234465	no	7.89925	1.73184	-2.18941	yes
Glyma19g01831	Glyma.19G015000	not assigned.unknown	unknown	1.5461	70.8844	5.51876	yes	2.20163	17.8037	3.01553	yes	2.21313	0.304785	-2.86023	yes	1.84874	0.0164406	-6.81313	no
Glyma10g00971	#N/A	not assigned.unknown	unknown	22.1329	211.361	3.25544	yes	30.2894	64.8926	1.09924	yes	30.4854	3.82601	-2.99421	yes	25.4336	30.1882	0.247251	no
Glyma08g41640	#N/A	not assigned.unknown	unknown	14.846	64.7744	2.12534	yes	14.6785	363.886	4.63171	yes	14.7377	1.87283	-2.97622	yes	11.9683	12.126	0.0188843	no
Glyma11g13911	Glyma.11G130600	not assigned.unknown	unknown	3.71785	18.4338	2.30981	yes	3.24464	0.335162	-3.27513	yes	3.25586	5.16137	0.664715	yes	2.65733	4.57356	0.783343	yes
