# Supplementary material for: Genome-wide transcriptional profiling for elucidating the effects of brassinosteroids on Glycine max during early vegetative development
Source: Sci Rep. 2019 Nov 6;9:16085. doi: 10.1038/s41598-019-52599-3 (PMC6834599; doi:10.1038/s41598-019-52599-3)
Supplement: Supplementary file 4 — Supplementary table 3 [file 41598_2019_52599_MOESM4_ESM.xlsx]

## Sheet: Supplementary Table 3
Supplementary Table 3. Differentially expressed genes involved in hormone pathways according to Mapman results. The annotations and expression patterns of hormone related DEGs under various BR concentrations or drought treatments were listed.
Hormone	Gene ID	FPKM-CK	FPKM-Pcz	Pcz (log2(fold_change))	significant	FPKM-CK	FPKM-Pcz-BL	Pcz-BL(log2(fold_change))	significant	FPKM-CK	FPKM-Pcz-BL-1h	Pcz-BL-1h(log2(fold_change))	significant	FPKM-CK	FPKM-Pcz-BL-8h	Pcz-BL-8h(log2(fold_change))	significant	Gene Annotation	FPKM-CK	FPKM-VMS	VMS-root (log2(fold_change))	significant	FPKM-CK	FPKM-MS	MS-root (log2(fold_change))	significant	FPKM-CK	FPKM-SS	SS-root (log2(fold_change))	significant	FPKM-CK	FPKM-SR	SR-root (log2(fold_change))	significant
Auxin	Glyma.16G084300	1.4221	0.700228	-1.02212	yes	1.48044	0.763273	-0.955758	no	1.48541	6.89096	2.21384	yes	1.2095	38.1319	4.97851	yes	AIR12 (Auxin-Induced in Root cultures 12)	107.753	124.98	0.21397	no	160.667	65.4401	-1.29583	yes	119.818	151.717	0.340534	no	116.713	198.833	0.768594	no
	Glyma.04G252300	4.20454	1.045	-2.00844	yes	4.41816	1.11777	-1.98282	yes	4.43165	6.25371	0.496869	yes	3.64878	5.59279	0.616153	no	amino acid permease, putative	45.1357	47.2871	0.0671762	no	44.7891	51.7391	0.208109	no	35.7842	41.5105	0.214155	no	40.4252	19.6175	-1.04311	yes
	Glyma.06G110200	6.99625	1.59537	-2.13269	yes	7.33482	2.19319	-1.74173	yes	7.35699	8.44453	0.1989	no	6.07007	8.14833	0.424791	no	amino acid permease, putative	23.5398	23.4091	-0.00803202	no	25.1403	16.5656	-0.60181	no	13.9911	8.49915	-0.719125	no	17.9639	4.79447	-1.90566	yes
	Glyma.03G248600	82.551	28.8869	-1.51487	yes	84.0214	63.932	-0.394218	no	84.2948	25.6051	-1.71901	yes	69.6277	12.676	-2.45756	yes	ATB2; oxidoreductase	15.58	19.0831	0.292604	no	16.8804	23.8258	0.497174	no	24.8693	23.3518	-0.0908316	no	17.3971	19.8267	0.188598	no
	Glyma.02G255800	6.41088	0.889312	-2.84976	yes	7.01657	0.788402	-3.15376	yes	7.03576	3.19929	-1.13696	yes	5.762	2.10144	-1.45519	yes	AUX1 (AUXIN RESISTANT 1)	6.42736	8.04457	0.323788	no	6.1525	9.49379	0.625811	yes	4.87275	14.7407	1.597	yes	6.81783	11.1921	0.71509	no
	Glyma.03G063900	2.24887	0.123347	-4.1884	yes	2.37074	0.449913	-2.39762	yes	2.37708	5.84446	1.29788	yes	1.94902	2.02321	0.0538999	no	AUX1 (AUXIN RESISTANT 1)	19.3291	18.9158	-0.0311883	no	22.3403	4.57671	-2.28726	yes	7.52087	0.341258	-4.46197	yes	5.82397	0.163504	-5.1546	yes
	Glyma.07G147000	5.93232	1.38718	-2.09644	yes	6.40834	1.99748	-1.68177	yes	6.42822	15.5746	1.27671	yes	5.26508	5.69934	0.114341	no	AUX1 (AUXIN RESISTANT 1)	17.3401	19.5035	0.16962	no	20.7269	11.9117	-0.799126	yes	16.0474	8.48533	-0.919293	yes	15.7348	15.463	-0.0251328	no
	Glyma.11G228300	1.57962	0.650928	-1.27901	yes	1.70818	0.310692	-2.4589	yes	1.71401	3.82078	1.15649	yes	1.40685	2.86434	1.02574	yes	AUX1 (AUXIN RESISTANT 1)	9.65051	9.7738	0.0183139	no	6.78686	7.94449	0.227211	no	6.41281	4.50557	-0.509247	no	8.43868	9.01878	0.0959152	no
	Glyma.14G060700	7.39127	1.79832	-2.03917	yes	8.33754	1.58856	-2.3919	yes	8.36292	8.89802	0.0894786	no	6.85212	4.8399	-0.501573	no	AUX1 (AUXIN RESISTANT 1)	11.2134	12.1716	0.118294	no	8.84722	13.6311	0.623606	yes	11.9531	16.0756	0.427485	no	11.6296	19.1323	0.718207	no
	Glyma.07G257700	126.924	25.4668	-2.31727	yes	109.271	177.19	0.69739	no	109.603	20.2116	-2.43903	yes	90.6979	33.7985	-1.42411	yes	auxin/aluminum-responsive protein, putative	99.2358	87.4153	-0.182975	no	92.3616	84.0278	-0.136427	no	43.7675	34.8268	-0.329663	no	69.6805	38.7931	-0.844956	no
	Glyma.15G105100	81.2484	108.893	0.422498	no	65.0402	38.2455	-0.766041	yes	65.2499	42.5715	-0.616088	yes	53.9134	6.88933	-2.96821	yes	auxin/aluminum-responsive protein, putative	86.3725	94.1157	0.123863	no	41.1766	86.1739	1.06543	yes	68.5877	89.841	0.389425	no	84.7675	74.4233	-0.187756	no
	Glyma.01G078200	26.7579	12.8004	-1.06378	yes	24.8044	10.9158	-1.18418	yes	24.846	4.25354	-2.54628	yes	20.443	9.82757	-1.0567	yes	auxin-responsive family protein	0.741713	1.65827	1.16074	no	0.661382	1.14586	0.792875	no	0.756498	1.21351	0.681782	no	0.900567	1.00647	0.1604	no
	Glyma.03G029600	0.394805	0.749755	0.925281	no	0.403437	1.16981	1.53586	yes	0.404143	0.296227	-0.448161	no	0.335064	1.34461	2.00468	yes	auxin-responsive family protein	14.3872	16.9773	0.238821	no	9.30132	12.763	0.456455	no	13.1951	9.63148	-0.454172	no	6.90014	24.3231	1.81763	yes
	Glyma.06G134000	29.1812	5.15989	-2.49963	yes	36.0807	33.3443	-0.113786	no	36.1606	14.3378	-1.3346	yes	29.7663	13.4518	-1.14588	yes	auxin-responsive family protein	11.0529	14.6892	0.41033	no	11.6369	11.0124	-0.079571	no	14.2585	12.217	-0.222932	no	12.8408	16.0286	0.319918	no
	Glyma.07G051800	0.279628	0.163861	-0.771032	no	0.357643	0.0602087	-2.57048	no	0.357866	3.9386	3.46019	yes	0.296834	1.58158	2.41364	yes	auxin-responsive family protein	1.71828	1.01756	-0.755844	no	1.65327	0.507953	-1.70255	yes	1.47368	0.380008	-1.95532	yes	1.11184	1.09405	-0.0232738	no
	Glyma.10G056000	0.699239	0.205288	-1.76813	no	0.760887	1.37022	0.848654	no	0.765945	3.8776	2.33985	yes	0.634079	10.9063	4.10436	yes	auxin-responsive family protein	0.422006	0.867182	1.03907	no	0.564287	0.975654	0.789941	no	1.0335	0.540911	-0.934083	no	0.57377	0.62128	0.11477	no
	Glyma.10G056600	1.95433	1.43739	-0.443219	no	2.09643	9.29591	2.14866	yes	2.10004	0.80773	-1.37847	yes	1.74269	1.048	-0.733683	no	auxin-responsive family protein	0.0198748	0.0483051	1.28123	no	0.107449	0.108615	0.0155748	no	0.10209	0.322985	1.66163	no	0.0730421	0.893418	3.61254	no
	Glyma.12G035700	15.0253	0.61529	-4.60998	yes	16.1037	0.98963	-4.02436	yes	16.1617	15.4719	-0.0629344	no	13.1936	16.6999	0.340004	no	auxin-responsive family protein	1.11828	2.22952	0.995449	no	0.740771	0.539012	-0.45871	no	0.774345	0.188196	-2.04074	no	1.09244	0.461931	-1.24181	no
	Glyma.16G020700	53.3173	13.0361	-2.03209	yes	58.6669	37.452	-0.647503	yes	58.8406	19.4946	-1.59374	yes	48.981	16.6982	-1.55253	yes	auxin-responsive family protein	14.8398	14.2712	-0.0563637	no	16.685	7.69446	-1.11666	yes	24.0155	9.1233	-1.39634	yes	21.4888	23.4737	0.127457	no
	Glyma.16G129600	1.20676	0.271945	-2.14975	yes	1.25494	0.700793	-0.840554	no	1.25994	6.98173	2.47023	yes	1.04062	1.41823	0.446656	no	auxin-responsive family protein	0.287614	0.148515	-0.953522	no	0.122822	0	#NAME?	no	0.2158	0	#NAME?	no	0.0234533	0.647956	4.78803	no
	Glyma.18G300900	0.268456	0.215525	-0.316834	no	0.276797	0.678888	1.29434	no	0.277885	1.88971	2.76561	yes	0.229654	1.05026	2.19322	yes	auxin-responsive family protein	37.7071	35.1996	-0.0992765	no	36.466	7.63113	-2.25658	yes	51.7898	7.21237	-2.84412	yes	40.799	27.719	-0.557661	no
	Glyma.03G088900	2.97361	0.361439	-3.04039	yes	3.23066	0.816156	-1.98491	yes	3.23863	6.57188	1.02092	yes	2.65209	12.7349	2.26359	yes	auxin-responsive protein -related	48.1524	57.1929	0.248228	no	66.249	37.8338	-0.808223	yes	34.3779	28.9502	-0.247906	no	45.6264	27.1586	-0.748458	no
	Glyma.03G257500	2.25524	0.229011	-3.29979	yes	2.43815	1.18626	-1.03937	yes	2.44164	15.6551	2.68071	yes	2.02664	0.824175	-1.29807	yes	auxin-responsive protein -related	3.12426	6.06243	0.956379	no	3.65548	5.12346	0.487057	no	2.69651	1.43128	-0.91379	no	3.12036	0.827339	-1.91516	yes
	Glyma.07G055800	2.93147	0.0664774	-5.46262	yes	3.22267	0.333414	-3.27287	yes	3.23261	8.16024	1.33591	yes	2.6509	2.30492	-0.201763	no	auxin-responsive protein -related	1.25296	1.74185	0.475278	no	1.40293	0.642781	-1.12605	yes	0.749797	0.163241	-2.19949	yes	0.698523	0.230442	-1.5999	no
	Glyma.19G255800	5.98803	1.05765	-2.50123	yes	5.91485	1.79233	-1.7225	yes	5.9256	21.6836	1.87157	yes	4.88666	1.92758	-1.34206	yes	auxin-responsive protein -related	5.23459	9.23214	0.818588	no	6.06526	8.70242	0.520847	no	4.61071	2.89591	-0.670974	no	5.73311	1.842	-1.63804	yes
	Glyma.04G006900	0.638131	0.0629645	-3.34124	no	0.832702	0.402631	-1.04834	no	0.836535	2.4502	1.5504	yes	0.695514	6.97253	3.32553	yes	auxin-responsive protein, putative	0.174082	0.0701086	-1.3121	no	0.0325856	0.0819087	1.32978	no	0.162317	0.110705	-0.552097	no	0.0644718	0.0163	-1.98379	no
	Glyma.08G155700	2.70674	0.21571	-3.6494	no	2.96162	0.467691	-2.66276	yes	2.97357	2.32624	-0.354197	no	2.43437	0.514822	-2.2414	yes	auxin-responsive protein, putative	0.0459084	0.053954	0.23297	no	0.14201	0.306506	1.10993	no	0.0926229	0.380512	2.0385	no	0.0529092	0.126975	1.26295	no
	Glyma.09G011200	8.72814	13.3636	0.614562	yes	8.85822	16.11	0.862865	yes	8.87209	17.21	0.9559	yes	7.35766	47.9894	2.7054	yes	auxin-responsive protein, putative	82.5226	121.445	0.557442	no	62.09	95.3258	0.618506	no	108.209	139.786	0.369395	no	61.7638	106.892	0.791321	no
	Glyma.09G219800	4.0091	0.848686	-2.23998	yes	4.98848	3.06973	-0.700488	no	5.00875	2.61896	-0.935458	yes	4.12686	1.4285	-1.53055	yes	auxin-responsive protein, putative	0	0	0	no	0	0	0	no	0.0229322	0	#NAME?	no	0	0	0	no
	Glyma.12G035000	5.94554	0.339973	-4.12832	yes	6.31717	0.43057	-3.87496	yes	6.34073	2.2735	-1.47973	yes	5.18038	1.02018	-2.34423	yes	auxin-responsive protein, putative	0	0	0	no	0	0	0	no	0	0	0	no	0	0	0	no
	Glyma.12G035300	5.98458	0.200092	-4.90252	yes	6.41296	0.315808	-4.34387	yes	6.43238	2.47907	-1.37556	yes	5.24895	1.61528	-1.70025	yes	auxin-responsive protein, putative	0	0	0	no	0	0.0175688	inf	no	0	0.0208689	inf	no	0.0222317	0.0254553	0.195347	no
	Glyma.17G008000	0.272282	0.197932	-0.460093	no	0.274693	1.19065	2.11586	yes	0.274958	3.50099	3.67048	yes	0.228373	1.78273	2.96462	yes	auxin-responsive protein, putative	174.834	129.195	-0.43643	no	92.9613	62.2714	-0.578061	no	252.58	90.2115	-1.48536	yes	106.89	204.819	0.938227	no
	Glyma.01G137500	0.636605	1.97129	1.63067	yes	0.59522	1.73097	1.54008	yes	0.596144	0.455649	-0.387739	no	0.494139	2.73114	2.46652	yes	auxin-responsive protein-related	5.63856	9.98367	0.824244	no	11.0988	5.39084	-1.04183	yes	11.8391	6.1674	-0.940831	yes	5.35088	22.7927	2.09073	yes
	Glyma.08G236300	0.579893	0.0328814	-4.14044	no	0.730955	0.520438	-0.490056	no	0.731056	3.22961	2.1433	yes	0.609583	0.578482	-0.0755508	no	auxin-responsive protein-related	0.57786	0.755792	0.387271	no	0.721056	0.528132	-0.449212	no	0.613472	0.0816239	-2.90993	yes	0.568013	0.469889	-0.273606	no
	Glyma.13G113800	1.87758	0.0147302	-6.99396	no	1.97732	0.0648248	-4.93086	no	1.98597	5.55829	1.4848	yes	1.6179	15.9732	3.30345	yes	auxin-responsive protein-related	4.23392	4.21636	-0.00599649	no	7.02363	6.70601	-0.0667624	no	2.42392	4.12523	0.767133	no	3.45697	1.16578	-1.56822	yes
	Glyma.14G006300	2.77294	0.804829	-1.78466	yes	2.72343	0.363045	-2.9072	yes	2.7329	5.02654	0.879134	yes	2.23063	5.37879	1.26983	yes	auxin-responsive protein-related	8.20145	12.0899	0.559848	no	8.15868	12.7866	0.648227	yes	8.72596	6.39091	-0.449292	no	11.9572	6.2408	-0.938083	no
	Glyma.02G125600	0.835546	1.64866	0.980505	yes	0.741467	0.564852	-0.39251	no	0.744028	1.60333	1.10764	yes	0.612436	3.52819	2.5263	yes	GH3.1	11.5234	19.2044	0.736865	no	7.54241	23.076	1.61329	yes	14.6212	45.3412	1.63277	yes	10.382	40.4254	1.96118	yes
	Glyma.06G260800	0.32229	0.7405	1.20014	yes	0.287573	0.430945	0.583575	no	0.289011	4.40638	3.93039	yes	0.237547	2.73433	3.5249	yes	GH3.6, DFL1 | DFL1/GH3.6 (DWARF IN LIGHT 1	30.3548	39.3546	0.374604	no	25.0079	14.6097	-0.775459	yes	56.1925	8.07233	-2.79932	yes	34.2586	54.4595	0.668719	no
	Glyma.12G141000	4.1034	0.569127	-2.84999	yes	3.7754	0.363397	-3.37701	yes	3.78347	4.9852	0.39794	no	3.08521	3.04056	-0.0210339	no	GH3.6, DFL1/GH3.6 (DWARF IN LIGHT 1)	22.298	19.7147	-0.177644	no	13.9925	65.0586	2.21708	yes	32.7479	119.427	1.86665	yes	40.2635	37.6896	-0.0953094	no
	Glyma.13G304000	0.204467	0.164894	-0.310326	no	0.213256	0.265828	0.317905	no	0.214063	1.72334	3.0091	yes	0.177638	0.213431	0.26483	no	GH3.6, DFL1/GH3.6 (DWARF IN LIGHT 1)	0.937523	0.893439	-0.0694847	no	1.60307	1.41295	-0.182121	no	0.471949	0.351474	-0.425212	no	0.864194	0.0704774	-3.61612	yes
	Glyma.10G019700	1.06154	0.148431	-2.83829	yes	1.0252	0.362239	-1.50089	yes	1.03015	5.48006	2.41133	yes	0.856529	1.27994	0.579505	no	GH3.9 (PUTATIVE INDOLE-3-ACETIC ACID-AMIDO SYNTHETASE GH3.9)	0.0274832	0.014226	-0.950019	no	0.0177553	0.127682	2.84624	no	0.026038	0.0634634	1.2853	no	0.0154325	0.0104783	-0.558574	no
	Glyma.12G108900	12.7917	1.63347	-2.9692	yes	12.2102	5.52224	-1.14476	yes	12.2265	4.47821	-1.44902	yes	10.1361	9.53373	-0.0883939	no	GH3-10, DFL2 (DWARF IN LIGHT 2)	0.059173	0.0682107	0.205061	no	0.0799082	0.090773	0.183919	no	0.142268	0.0445287	-1.6758	no	0.0749236	0.264501	1.81978	no
	Glyma.06G296500	7.05657	1.08854	-2.69657	yes	6.38402	3.78469	-0.754289	yes	6.40225	2.79231	-1.19712	yes	5.28343	9.43412	0.836414	yes	GH3-10, DFL2 | DFL2 (DWARF IN LIGHT 2)	0.0341624	0.0694294	1.02314	no	0.172943	0.0714562	-1.27516	no	0.0087408	0.0352813	2.01307	no	0.185728	0.39035	1.07158	no
	Glyma.08G197000	6.21357	3.1123	-0.99744	yes	6.60478	1.48266	-2.15532	yes	6.6242	6.77553	0.0325874	no	5.46689	5.64558	0.0463995	no	IAR3 (IAA-ALANINE RESISTANT 3)	10.7772	11.7893	0.129494	no	9.42965	11.2004	0.248268	no	8.48424	7.99991	-0.0848018	no	8.09818	6.98758	-0.212806	no
	Glyma.15G022300	9.18798	3.37167	-1.44628	yes	9.25567	10.5973	0.195282	no	9.27316	8.4775	-0.129423	no	7.71399	51.3048	2.73355	yes	IAR3 (IAA-ALANINE RESISTANT 3)	20.1023	21.9997	0.130123	no	25.9212	21.028	-0.301826	no	26.7308	16.9957	-0.653334	no	20.9783	70.9888	1.75869	yes
	Glyma.07G102500	0.734058	0.852519	0.215839	no	0.737811	0.688417	-0.0999676	no	0.739465	12.7563	4.10859	yes	0.60638	0.825088	0.444326	no	PIN1 (PIN-FORMED 1)	28.3726	28.04	-0.0170097	no	29.89	23.5158	-0.346034	no	21.1595	10.5926	-0.998248	yes	24.8285	13.947	-0.832049	no
	Glyma.08G054700	1.1141	0.8725	-0.35265	no	1.09166	1.23357	0.17632	no	1.09438	5.04103	2.2036	yes	0.89621	0.625823	-0.518082	no	PIN1 (PIN-FORMED 1)	11.6129	13.3452	0.200586	no	13.3105	10.2346	-0.37912	no	10.4346	6.62267	-0.655885	no	12.0879	4.46242	-1.43767	yes
	Glyma.07G164600	1.24721	1.34816	0.112284	no	1.21123	0.148733	-3.02568	yes	1.21507	2.23317	0.878053	yes	0.985808	0.174506	-2.49803	yes	PIN3 (PIN-FORMED 3)	0.769038	1.34579	0.807329	no	0.565866	1.48257	1.38957	yes	1.02146	1.07832	0.0781519	no	0.861887	1.1203	0.378319	no
	Glyma.18G241000	5.43705	0.542563	-3.32496	yes	6.81906	4.1491	-0.716776	yes	6.83749	0.818151	-3.06303	yes	5.67165	1.17303	-2.27353	yes	PIN5 (PIN-FORMED 5)	0.393417	0.504751	0.35951	no	0.401504	0.126262	-1.669	no	0.199017	0.0124335	-4.00058	no	0.553361	0	#NAME?	yes
	Glyma.09G117900	1.4564	1.17663	-0.307747	no	1.41687	0.448166	-1.6606	yes	1.42167	5.87552	2.04713	yes	1.15943	1.02532	-0.177337	no	PIN7 (PIN-FORMED 7)	1.89718	2.59499	0.451872	no	1.78476	7.35834	2.04365	yes	1.52033	6.84626	2.17094	yes	1.68971	1.37539	-0.296934	no
	Glyma.07G004200	16.0198	2.48356	-2.68937	yes	16.1612	4.83682	-1.7404	yes	16.2068	16.1678	-0.00347244	no	13.3936	28.4033	1.08451	yes	unknown protein	60.7792	53.0094	-0.197328	no	64.6875	16.8941	-1.93697	yes	36.0757	6.63358	-2.44317	yes	43.5144	26.9921	-0.688956	no
	Glyma.08G150700	1.30748	0.853696	-0.614993	no	1.32283	0.992025	-0.415181	no	1.32706	7.77546	2.55069	yes	1.09379	2.55038	1.22137	yes	unknown protein	18.5609	21.0995	0.184943	no	15.5559	24.1702	0.635769	yes	14.4492	8.47032	-0.770506	no	14.3029	13.0796	-0.128994	no
	Glyma.08G222300	35.7729	6.47825	-2.46519	yes	36.2975	10.62	-1.77309	yes	36.4031	45.4482	0.320162	no	29.9724	91.3149	1.60722	yes	unknown protein	70.3434	59.7402	-0.235713	no	71.847	23.9725	-1.58355	yes	40.6497	10.5915	-1.94034	yes	48.1042	30.6666	-0.649492	no
	Glyma.15G071300	1.32111	20.2373	3.93719	yes	1.40582	3.40957	1.27818	yes	1.41422	10.0108	2.82348	yes	1.17405	6.93072	2.56151	yes	unknown protein	30.4153	12.4477	-1.28892	yes	57.5996	24.9164	-1.20896	yes	194.952	37.576	-2.37524	yes	60.0315	513.807	3.09743	yes
	Glyma.15G072400	41.2393	28.2092	-0.547853	yes	47.0945	9.86889	-2.2546	yes	47.2389	133.33	1.49696	yes	38.9505	74.8444	0.942253	yes	unknown protein	153.7	48.4036	-1.66693	yes	128.521	59.3503	-1.11468	yes	358.447	28.0618	-3.67508	yes	196.113	752.276	1.93957	no
	Glyma.15G073100	1.52394	30.4111	4.31872	yes	1.57705	17.307	3.45605	yes	1.58314	2.02492	0.355075	no	1.30688	0.244218	-2.41989	yes	unknown protein	0.107118	0.247225	1.20663	no	0.0909486	4.16983	5.51879	yes	0.0305451	1.82927	5.90418	no	0.100464	0.139978	0.478513	no
	Glyma.15G084300	0.207198	0.452448	1.12674	no	0.225081	0.197247	-0.19044	no	0.225886	1.32666	2.55413	yes	0.186855	0.146852	-0.347556	no	unknown protein	0.405481	0.556955	0.457927	no	0.400059	1.79671	2.16707	yes	0.339199	0.741097	1.12753	no	0.481992	0.200707	-1.26391	no
	Glyma.12G159000	8.95767	10.7767	0.266722	no	9.09971	10.9295	0.264329	no	9.12971	5.98451	-0.609335	yes	7.52722	1.66071	-2.18032	yes	unknown protein	5.15135	5.66282	0.136571	no	4.8698	10.4491	1.10145	yes	6.5723	9.48633	0.529451	no	7.37731	7.38657	0.00180924	no
	Glyma.12G150500	0.479268	6.90862	3.84949	yes	0.482955	0.776304	0.684734	no	0.485041	5.10659	3.39618	yes	0.401858	0.924949	1.20269	no	unknown protein	13.2034	3.40091	-1.95692	yes	26.7834	9.94656	-1.42907	yes	23.9472	6.37702	-1.9089	yes	16.1027	25.2776	0.650551	no
	Glyma.13G228200	0.95849	0.952689	-0.00875916	no	0.998849	0.852037	-0.22935	no	1.00133	4.48308	2.16257	yes	0.828391	0.39636	-1.0635	yes	unknown protein	1.70772	3.19556	0.903995	no	2.19619	5.43787	1.30804	yes	1.87752	2.09297	0.156724	no	2.22135	0.783547	-1.50334	yes
	Glyma.17G082000	3.83767	0.832704	-2.20436	yes	3.82145	1.48039	-1.36814	yes	3.82901	9.42145	1.29898	yes	3.15138	13.3467	2.08243	yes	unknown protein	18.2234	21.1449	0.214515	no	20.1976	15.1885	-0.411206	no	17.0212	15.5232	-0.132909	no	17.9416	13.8354	-0.374945	no
	Glyma.18G275300	0.47198	0.00613895	-6.26459	no	0.497313	0.00973827	-5.67435	no	0.498761	1.81538	1.86385	yes	0.41256	2.7587	2.74131	yes	unknown protein	1.17399	1.02469	-0.196234	no	1.37686	1.39633	0.0202657	no	1.1058	1.03318	-0.0979949	no	1.14805	1.10147	-0.0597483	no
	Glyma.02G272400	33.1144	41.1344	0.312889	no	33.8508	32.3416	-0.0658017	no	33.9589	16.7276	-1.02155	yes	28.0727	6.22492	-2.17304	yes	AAO3 (ABSCISIC ALDEHYDE OXIDASE 3)	1.44056	1.47078	0.0299562	no	1.29431	3.80684	1.55641	yes	2.13997	6.24265	1.54457	yes	2.73124	2.84052	0.0566012	no
	Glyma.14G045100	2.78046	17.9428	2.69001	yes	3.0073	12.2349	2.02446	yes	3.01956	4.83571	0.67939	yes	2.501	1.88036	-0.411501	no	AAO3 (ABSCISIC ALDEHYDE OXIDASE 3)	9.51305	8.73668	-0.122822	no	11.2514	10.4964	-0.1002	no	10.1093	9.11762	-0.148952	no	8.01543	17.4257	1.12036	yes
	Glyma.14G218400	10.4955	2.39999	-2.12867	yes	10.3239	4.34933	-1.24712	yes	10.3607	6.93133	-0.579913	yes	8.4797	4.13651	-1.0356	yes	abscisic acid-responsive HVA22 family protein	9.44371	9.81856	0.056158	no	8.70185	9.68532	0.154477	no	7.06655	6.82747	-0.0496548	no	7.40728	5.46096	-0.43979	no
	Glyma.17G257500	2.27766	0.473973	-2.26468	yes	2.20619	0.980114	-1.17054	yes	2.21365	6.85291	1.63029	yes	1.81485	1.62578	-0.158715	no	abscisic acid-responsive HVA22 family protein	7.52142	8.42941	0.164425	no	7.22765	5.50854	-0.391856	no	5.08397	2.65218	-0.938775	no	5.01857	2.93913	-0.771887	no
	Glyma.13G075000	0.725323	5.5669	2.94018	yes	0.638469	1.53804	1.26841	yes	0.641112	1.08405	0.757785	no	0.534127	1.87078	1.80839	yes	ATBZIP12, DPBF4, EEL | EEL (ENHANCED EM LEVEL); DNA binding / transcription factor	#N/A	#N/A	#N/A	#N/A	#N/A	#N/A	#N/A	#N/A	#N/A	#N/A	#N/A	#N/A	#N/A	#N/A	#N/A	#N/A
	Glyma.12G236700	12.3586	9.14977	-0.43371	no	12.4626	17.5161	0.491072	no	12.4893	3.28251	-1.92781	yes	10.3723	0.742555	-3.8041	yes	ATCCD1, ATNCED1, NCED1, CCD1 (CAROTENOID CLEAVAGE DIOXYGENASE 1)	3.25654	3.39701	0.0609239	no	2.97855	13.1931	2.1471	yes	2.04984	12.6149	2.62155	yes	4.11771	1.67149	-1.30071	yes
	Glyma.04G171200	14.3639	13.3742	-0.102992	no	14.8385	14.4819	-0.0350949	no	14.8866	3.51178	-2.08374	yes	12.2614	2.11963	-2.53224	yes	ATHVA22A (Arabidopsis thaliana HVA22 homologue A)	2.19987	2.87711	0.387197	no	2.0215	6.77284	1.74434	yes	3.3438	11.5401	1.7871	yes	4.85248	3.67865	-0.399545	no
	Glyma.01G045400	0.540643	0.219778	-1.29863	no	0.577305	0.194446	-1.56996	no	0.580401	5.23817	3.17394	yes	0.479251	7.00619	3.86978	yes	ATHVA22C (Arabidopsis thaliana HVA22 homologue C)	2.19467	2.7562	0.328675	no	2.2922	1.86855	-0.294814	no	1.56721	0.652977	-1.2631	no	1.11419	1.49041	0.419704	no
	Glyma.08G299300	0.305949	0.161498	-0.921774	no	0.326222	0.56215	0.785102	no	0.327845	5.38187	4.03702	yes	0.268452	1.72128	2.68074	yes	ATHVA22C (Arabidopsis thaliana HVA22 homologue C)	6.07828	8.46756	0.478284	no	5.72212	7.65136	0.419166	no	6.71907	6.15098	-0.127446	no	6.78194	6.18553	-0.132801	no
	Glyma.18G121600	0.928824	0.469151	-0.985354	no	0.993127	1.03112	0.0541551	no	0.99619	9.63105	3.2732	yes	0.814725	5.74474	2.81786	yes	ATHVA22C (Arabidopsis thaliana HVA22 homologue C)	6.63217	10.7574	0.69777	no	7.87085	6.40952	-0.296303	no	6.96235	2.8372	-1.2951	yes	6.55472	7.65406	0.22369	no
	Glyma.06G167900	1.14023	19.0687	4.0638	yes	1.35925	4.8411	1.83253	yes	1.36462	0.532125	-1.35866	yes	1.12862	0.302185	-1.90106	yes	ATHVA22D (Arabidopsis thaliana HVA22 homologue D)	2.00731	2.35977	0.233389	no	4.42246	53.8833	3.60692	yes	1.81765	82.9594	5.51226	yes	5.08202	1.90202	-1.41787	yes
	Glyma.05G079800	0.222186	0.888324	1.99932	yes	0.218485	0.164562	-0.408909	no	0.218997	0.948435	2.11464	yes	0.180972	0.237119	0.389845	no	DPBF3, AREB3 | AREB3 (ABA-RESPONSIVE ELEMENT BINDING PROTEIN 3)	3.82809	3.82381	-0.00161256	no	3.82088	7.09959	0.893831	yes	3.36958	7.6659	1.18589	yes	3.73573	2.07547	-0.847952	no
	Glyma.08G281400	28.9414	12.317	-1.23248	yes	24.176	6.92593	-1.8035	yes	24.2388	8.10867	-1.57978	yes	19.9328	2.53259	-2.97646	yes	GEM	23.7781	24.0912	0.018877	no	24.2005	20.0491	-0.271497	no	24.5409	21.0909	-0.21857	no	23.7321	28.4788	0.263046	no
	Glyma.10G286800	0.216734	1.36147	2.65117	yes	0.223569	0.156205	-0.51728	no	0.224478	3.56249	3.98824	yes	0.1842	1.59734	3.11632	yes	GRAM domain-containing protein / ABA-responsive protein-related	3.97602	6.83497	0.781611	no	5.36195	3.08798	-0.796092	no	9.90866	4.70476	-1.07457	yes	7.66824	9.38312	0.291174	no
	Glyma.10G286900	0.645565	3.74981	2.53818	yes	0.792399	1.08786	0.457194	no	0.796007	2.53188	1.66936	yes	0.663184	1.59643	1.26737	yes	GRAM domain-containing protein / ABA-responsive protein-related	3.84747	5.60533	0.54289	no	7.13994	4.94514	-0.529899	no	9.94723	9.56792	-0.0560902	no	7.23254	13.9203	0.944614	no
	Glyma.19G100000	3.1438	16.5493	2.39619	yes	3.52865	5.29637	0.585887	no	3.53853	7.02842	0.990051	yes	2.9228	21.7233	2.89382	yes	GRAM domain-containing protein / ABA-responsive protein-related	36.662	36.7181	0.0022052	no	27.8483	89.0804	1.67752	yes	48.6296	211.41	2.12014	yes	29.6071	93.6724	1.66168	yes
	Glyma.20G102000	0.506871	4.90115	3.27343	yes	0.566402	0.750869	0.406735	no	0.568243	2.6356	2.21355	yes	0.469954	1.44544	1.62092	yes	GRAM domain-containing protein / ABA-responsive protein-related	2.04699	3.2291	0.657631	no	2.80418	5.14759	0.876317	yes	5.6387	8.52714	0.5967	no	4.587	4.77235	0.0571476	no
	Glyma.20G102100	0.484717	3.98083	3.03785	yes	0.546063	0.916582	0.747196	no	0.548157	3.12097	2.50934	yes	0.456639	1.4809	1.69735	yes	GRAM domain-containing protein / ABA-responsive protein-related	2.93278	6.74467	1.20148	no	9.36278	2.33532	-2.00332	yes	26.9502	4.73238	-2.50966	yes	7.40114	57.0753	2.94705	yes
	Glyma.09G000600	2.82055	26.8545	3.25111	yes	2.86276	8.91357	1.6386	yes	2.87504	1.77246	-0.697829	yes	2.3921	0.276515	-3.11285	yes	LOS6, NPQ2, ATABA1, ZEP, IBS3, ATZEP, ABA1	7.88916	6.82581	-0.208871	no	6.00855	11.7915	0.972663	yes	6.76365	13.3238	0.97813	yes	8.04834	8.32538	0.0488263	no
	Glyma.11G055700	5.98016	19.629	1.71473	yes	6.16106	15.6791	1.34759	yes	6.17773	3.3984	-0.86222	yes	5.11414	0.71482	-2.83884	yes	LOS6, NPQ2, ATABA1, ZEP, IBS3, ATZEP, ABA1	2.8022	3.39777	0.278029	no	2.84053	14.4019	2.34203	yes	2.72487	13.5041	2.30914	yes	4.58132	2.48671	-0.881523	no
	Glyma.17G174500	344.63	66.1	-2.38233	yes	379.358	190.013	-0.997465	yes	380.268	110.822	-1.77878	yes	315.688	55.3869	-2.51088	yes	LOS6, NPQ2, ATABA1, ZEP, IBS3, ATZEP, ABA1	0.240226	0.0974169	-1.30215	no	0.0479578	0.0468504	-0.0337027	no	0.15794	0.0592703	-1.41399	no	0.318443	0.152232	-1.06476	no
	Glyma.01G154900	326.919	138.826	-1.23565	yes	244.191	77.5964	-1.65395	yes	244.643	51.2057	-2.2563	yes	202.167	30.3998	-2.73342	yes	NCED4 (NINE-CIS-EPOXYCAROTENOID DIOXYGENASE 4)	1.13645	2.00265	0.817376	no	1.08516	2.53855	1.2261	yes	0.974485	1.23392	0.340537	no	1.26887	3.02676	1.25423	no
	Glyma.09G002300	15.4473	34.0085	1.13854	yes	16.2319	28.7422	0.824338	yes	16.2898	9.70753	-0.746793	yes	13.4895	2.03272	-2.73035	yes	SIR3, LOS5, ABA3, ATABA3	12.1908	11.5382	-0.0793738	no	10.8362	24.4192	1.17216	yes	16.4806	21.7925	0.403063	no	11.9612	17.8338	0.576248	no
BRs	Glyma.12G231500	1.0126	0.382223	-1.40558	yes	0.952989	0.212784	-2.16307	yes	0.95589	3.87184	2.0181	yes	0.781185	0.78277	0.00292457	no	brassinosteroid signalling positive regulator-related	16.0224	14.8736	-0.107343	no	12.5124	11.3648	-0.138786	no	11.4577	8.92619	-0.360202	no	12.5981	8.73313	-0.528638	no
	Glyma.06G034000	2.9687	1.59417	-0.897028	yes	2.64297	0.533914	-2.30748	yes	2.65119	5.13143	0.952717	yes	2.17061	1.7241	-0.332258	no	BZR2, BES1 | BES1 (BRI1-EMS-SUPPRESSOR 1)	8.85228	7.04249	-0.329964	no	7.18698	11.1043	0.627661	no	5.5789	7.77562	0.478977	no	6.03471	3.6155	-0.739091	no
	Glyma.12G009200	34.4611	8.48208	-2.02248	yes	33.8471	48.9381	0.531923	no	33.9548	74.6773	1.13705	yes	28.3296	45.2715	0.676291	yes	CPH, SMT1 | SMT1 (STEROL METHYLTRANSFERASE 1)	0.0942252	0.12744	0.435638	no	0.148983	0.0571036	-1.38349	no	0.0903187	0.130711	0.533289	no	0.150386	0.0942397	-0.674266	no
	Glyma.12G009300	0.309601	0.0226659	-3.77181	no	0.339233	0.631181	0.895776	no	0.340042	3.39169	3.31822	yes	0.284102	0.740688	1.38246	yes	CPH, SMT1 | SMT1 (STEROL METHYLTRANSFERASE 1)	0.0544849	0.0905979	0.733623	no	0.0760133	0.0311088	-1.28893	no	0.155899	0.0346907	-2.16799	no	0.059303	0.0289569	-1.0342	no
	Glyma.11G110300	2.94767	15.5011	2.39473	yes	3.43288	5.04933	0.556673	no	3.44604	7.31843	1.08659	yes	2.83105	2.55919	-0.145648	no	DET2	12.8597	11.9807	-0.102148	no	11.6821	22.5666	0.949891	yes	14.402	17.308	0.265174	no	12.2076	20.6813	0.760551	no
	Glyma.12G028300	138.114	24.1835	-2.51376	yes	130.33	32.352	-2.01025	yes	130.709	73.7926	-0.824815	yes	107.766	82.3116	-0.388735	no	DIM, EVE1, DW1, DIM1, CBB1, DWF1 | DWF1 (DIMINUTO 1)	58.218	52.5575	-0.147567	no	63.9313	30.0383	-1.08972	yes	31.008	16.8108	-0.883252	no	34.2445	13.3954	-1.35414	yes
	Glyma.07G185500	16.8193	7.9679	-1.07785	yes	19.0627	50.0658	1.39308	yes	19.1124	19.0004	-0.0084764	no	15.8393	81.1339	2.35679	yes	SQE1, XF1 | XF1 (SQUALENE EPOXIDASE 1)	11.3153	15.0165	0.408268	no	24.8021	7.89761	-1.65097	yes	12.764	5.09473	-1.32501	yes	15.4282	43.6035	1.49888	yes
	Glyma.08G063700	8.04589	6.7179	-0.260241	no	8.65117	12.3186	0.509876	no	8.67444	6.51507	-0.412991	no	7.16234	40.0267	2.48246	yes	SQE1, XF1 | XF1 (SQUALENE EPOXIDASE 1)	18.1035	21.1722	0.225903	no	29.0432	13.827	-1.07072	yes	13.6998	4.61651	-1.56928	yes	16.7047	15.8469	-0.076048	no
	Glyma.14G090400	8.83357	0.613709	-3.84737	yes	8.96932	10.2387	0.19096	no	8.97166	7.73373	-0.214211	no	7.4189	21.6249	1.54342	yes	SQE1, XF1 | XF1 (SQUALENE EPOXIDASE 1)	81.4192	31.2182	-1.38298	yes	53.7242	18.4955	-1.5384	yes	21.1865	12.0885	-0.809508	no	26.4089	10.0178	-1.39846	yes
	Glyma.06G049500	0.78367	0.228781	-1.77628	yes	0.765759	0.111392	-2.78124	yes	0.768883	5.17717	2.75133	yes	0.626365	4.99387	2.99508	yes	SQE1, XF1 | XF1 (SQUALENE EPOXIDASE 1); oxidoreductase	9.92798	9.63286	-0.0435364	no	7.54783	5.66376	-0.414301	no	4.64264	2.97017	-0.644399	no	4.99584	3.36111	-0.57179	no
Cytokinin	Glyma.02G084400	4.28388	36.4901	3.09052	yes	2.7242	5.35151	0.97411	yes	2.72926	0.661359	-2.045	yes	2.25525	0.499954	-2.17342	yes	2A6 | 2A6	5.82504	3.57529	-0.704206	no	4.69839	5.38125	0.195775	no	5.52098	7.21712	0.386499	no	4.46985	7.36702	0.720854	no
	Glyma.07G168500	9.75515	194.071	4.31427	yes	7.19526	53.7624	2.90148	yes	7.20772	7.93913	0.139438	no	5.96526	5.87395	-0.0222521	no	2-oxoglutarate-dependent dioxygenase, putative	14.0777	10.1625	-0.470151	no	11.2046	34.3486	1.61616	yes	10.3085	21.8393	1.08309	yes	15.703	14.3147	-0.133541	no
	Glyma.09G144800	3.39034	6.56835	0.9541	yes	3.57672	13.2907	1.89371	yes	3.58909	2.50467	-0.518997	no	2.96584	0.634176	-2.22549	yes	2-oxoglutarate-dependent dioxygenase, putative	13.158	17.8397	0.439144	no	13.3777	24.7921	0.890046	yes	19.4971	24.0394	0.302144	no	13.912	13.3784	-0.0564256	no
	Glyma.10G007500	0.705776	7.02034	3.31426	yes	0.76764	2.25155	1.55242	yes	0.768774	1.4117	0.876806	yes	0.638278	0.478054	-0.417009	no	2-oxoglutarate-dependent dioxygenase, putative	2.56657	6.13045	1.25615	no	2.07648	4.3152	1.05529	yes	2.15459	4.7852	1.15117	yes	2.57317	2.92917	0.186947	no
	Glyma.04G245900	8.97198	0.837699	-3.42092	yes	8.75311	1.62045	-2.4334	yes	8.77755	22.6289	1.36628	yes	7.24852	12.3838	0.772692	yes	ACC oxidase, putative	15.9287	18.7237	0.233235	no	20.9368	14.8203	-0.498463	no	10.7849	5.25655	-1.03683	no	22.0296	5.91783	-1.8963	yes
	Glyma.06G117200	9.76441	0.716293	-3.76891	yes	9.95207	1.28265	-2.95587	yes	9.97398	53.5918	2.42577	yes	8.26666	16.7771	1.02112	yes	ACC oxidase, putative	67.1039	75.6273	0.17251	no	73.332	51.1041	-0.521004	no	33.4756	8.00403	-2.06431	yes	56.7792	6.92492	-3.03549	yes
	Glyma.07G129000	0.312639	0.0991429	-1.65692	no	0.311047	0.0801309	-1.9567	no	0.312212	7.26135	4.53964	yes	0.255345	0.644718	1.33622	yes	ACO1 (ACC OXIDASE 1); 1-aminocyclopropane-1-carboxylate oxidase	57.8058	8.12573	-2.83064	yes	15.7905	4.325	-1.86829	yes	8.42529	1.23256	-2.77307	yes	7.52132	5.2775	-0.511132	no
	Glyma.02G268000	389.58	61.7491	-2.65743	yes	354.874	411.724	0.214371	no	355.63	515.967	0.536904	yes	295.776	624.646	1.07854	yes	ACO4, EAT1, EFE | EFE (ETHYLENE FORMING ENZYME)	0.658671	3.37752	2.35833	yes	3.71192	0.399144	-3.21718	yes	4.05588	0.595164	-2.76866	yes	1.7545	5.74714	1.71179	yes
	Glyma.07G264200	0.628034	1.11087	0.822779	no	0.602672	0.245159	-1.29765	no	0.604277	2.64585	2.13045	yes	0.503539	0.456668	-0.140958	no	ACO4, EAT1, EFE | EFE (ETHYLENE FORMING ENZYME)	110.068	57.5205	-0.936252	no	113.187	83.4541	-0.439647	no	71.4557	218.604	1.6132	yes	81.7792	76.1312	-0.103247	no
	Glyma.09G008400	2.84118	15.0301	2.4033	yes	2.82124	10.4147	1.88422	yes	2.82516	21.4788	2.9265	yes	2.33819	14.4601	2.62861	yes	ACO4, EAT1, EFE | EFE (ETHYLENE FORMING ENZYME)	158.793	229.035	0.528416	no	168.453	75.5269	-1.15728	yes	399.541	236.667	-0.755485	no	203.779	354.511	0.798822	no
	Glyma.14G049200	1.17514	0.185231	-2.66544	yes	1.07757	0.342559	-1.65335	yes	1.07868	9.65371	3.16182	yes	0.892255	2.49739	1.48489	yes	ACO4, EAT1, EFE | EFE (ETHYLENE FORMING ENZYME)	31.2104	108.408	1.79637	no	90.9777	5.34322	-4.08973	yes	137.664	2.11916	-6.02152	yes	31.9501	122.056	1.93365	yes
	Glyma.14G049500	152.017	101.145	-0.587812	yes	149.879	96.2394	-0.639096	no	149.976	122.728	-0.289267	no	125.066	519.897	2.05554	yes	ACO4, EAT1, EFE | EFE (ETHYLENE FORMING ENZYME)	14.0154	35.8256	1.35398	no	33.6081	5.65873	-2.57026	yes	66.5845	5.27805	-3.65711	yes	14.71	125.391	3.09156	yes
	Glyma.15G112700	0.20403	0.0452904	-2.1715	no	0.194449	0.533087	1.45498	no	0.194792	8.47813	5.44374	yes	0.162973	3.77778	4.53484	yes	ACO4, EAT1, EFE | EFE (ETHYLENE FORMING ENZYME)	43.7819	132.344	1.59589	yes	178.159	4.16638	-5.41822	yes	194.082	8.06346	-4.58913	yes	100.44	204.687	1.02708	no
	Glyma.17G009800	2.14212	1.16135	-0.883235	yes	1.91919	0.26851	-2.83745	yes	1.92864	7.1377	1.88788	yes	1.58715	5.74961	1.85702	yes	ACO4, EAT1, EFE | EFE (ETHYLENE FORMING ENZYME)	21.3512	19.4172	-0.136981	no	23.3173	33.3623	0.516817	no	23.8876	111.928	2.22824	yes	19.7502	24.2795	0.297872	no
	Glyma.01G213700	7.5682	10.1527	0.423846	no	8.57447	19.1351	1.1581	yes	8.59666	2.00745	-2.09841	yes	7.12018	1.39843	-2.3481	yes	ACS10 (ACC SYNTHASE 10); 1-aminocyclopropane-1-carboxylate synthase	0.0913673	0.133553	0.547667	no	0.108323	1.37033	3.66111	no	0.0792778	1.96512	4.63156	no	0.315869	0.176097	-0.842953	no
	Glyma.11G028200	31.4599	14.5717	-1.11034	yes	32.5517	49.9973	0.619118	yes	32.6522	9.45952	-1.78734	yes	27.0237	5.12459	-2.39872	yes	ACS10 (ACC SYNTHASE 10); 1-aminocyclopropane-1-carboxylate synthase	0.0741311	0.189786	1.35623	no	0.0473991	1.34179	4.82315	yes	0.211114	1.20255	2.51	yes	0.160584	0.28438	0.824495	no
	Glyma.05G211700	0.338086	2.37523	2.8126	yes	0.358661	1.76975	2.30285	yes	0.35916	0.957557	1.41473	yes	0.296966	3.33576	3.48964	yes	ACS6 (1-AMINOCYCLOPROPANE-1-CARBOXYLIC ACID (ACC) SYNTHASE 6)	17.6442	30.9385	0.810203	no	4.57239	48.0107	3.39234	yes	15.2584	54.5299	1.83744	yes	17.8914	10.6581	-0.747307	no
	Glyma.08G018000	5.1462	6.7089	0.38257	no	5.34664	3.39744	-0.654183	no	5.36189	5.73711	0.0975821	no	4.39846	24.1892	2.45929	yes	ACS6 (1-AMINOCYCLOPROPANE-1-CARBOXYLIC ACID (ACC) SYNTHASE 6)	19.8487	48.8196	1.29841	no	18.0676	36.9452	1.03198	yes	53.1653	70.6813	0.410844	no	20.0105	59.0091	1.56018	no
	Glyma.13G104700	1.57444	0.143272	-3.45801	yes	1.66411	0.516134	-1.68894	yes	1.66614	0.296314	-2.49131	yes	1.38888	1.67883	0.27354	no	ATCKX3, CKX3 | CKX3 (CYTOKININ OXIDASE 3)	0.0423333	4.23669	6.645	no	0.062273	0.0143535	-2.1172	no	0.0956201	0.0289782	-1.72235	no	0.0704106	0.542943	2.94694	yes
	Glyma.09G063900	0.173924	0.40081	1.20446	no	0.151065	0.0767929	-0.976123	no	0.151505	0.201725	0.41303	no	0.125807	0.781629	2.63527	yes	ATCKX3, CKX3 | CKX3 (CYTOKININ OXIDASE 3); cytokinin dehydrogenase	2.34983	3.05836	0.3802	no	0.772801	0.891713	0.206482	no	2.93446	0.835987	-1.81154	yes	4.19277	1.55284	-1.433	yes
	Glyma.04G055600	7.81082	0.237558	-5.03912	yes	6.50853	1.76345	-1.88393	yes	6.52507	1.25143	-2.38241	yes	5.39611	0.557059	-3.27602	yes	ATCKX5, CKX7 | CKX7 (CYTOKININ OXIDASE 7)	1.25443	0.899797	-0.479358	no	1.54099	0.385354	-1.9996	yes	1.1767	0.237046	-2.31151	yes	1.28252	3.65915	1.51253	yes
	Glyma.14G099000	10.7331	14.6585	0.449671	yes	9.99792	3.84322	-1.37931	yes	10.0047	2.24139	-2.15821	yes	8.26131	2.54874	-1.69659	yes	ATCKX5, CKX7 | CKX7 (CYTOKININ OXIDASE 7)	4.16193	4.69405	0.173578	no	5.22469	9.82115	0.910548	yes	6.19455	33.3128	2.427	yes	10.2084	32.9015	1.6884	yes
	Glyma.17G225700	9.85397	4.20861	-1.22736	yes	7.98015	4.28458	-0.897261	yes	7.98507	1.79333	-2.15467	yes	6.60255	1.21921	-2.43707	yes	ATCKX5, CKX7 | CKX7 (CYTOKININ OXIDASE 7)	2.78097	2.88605	0.0535084	no	1.51628	3.99751	1.39856	yes	5.33271	24.284	2.18707	yes	5.74927	12.6017	1.13217	yes
	Glyma.09G225400	2.37585	0.495673	-2.26098	yes	2.28527	1.66065	-0.460616	no	2.28758	1.2059	-0.923714	yes	1.8881	4.61263	1.28865	yes	ATCKX6, CKX6, ATCKX7 | ATCKX6/ATCKX7/CKX6 (CYTOKININ OXIDASE/DEHYDROGENASE 6)	0.817937	1.6779	1.0366	no	1.35726	0.835758	-0.699542	no	3.0288	2.09325	-0.532998	no	1.32958	8.84258	2.7335	yes
	Glyma.12G011400	0.262078	1.17436	2.1638	yes	0.256968	0.90787	1.8209	yes	0.257494	0.869137	1.75505	yes	0.212273	0.919825	2.11544	yes	ATCKX6, CKX6, ATCKX7 | ATCKX6/ATCKX7/CKX6 (CYTOKININ OXIDASE/DEHYDROGENASE 6)	0.358595	0.777211	1.11595	no	0.634565	0.395275	-0.682911	no	1.43438	1.10228	-0.379941	no	0.629097	5.06812	3.0101	yes
	Glyma.03G219100	3.22583	10.6828	1.72754	yes	3.29523	5.04763	0.615227	yes	3.3094	3.94199	0.252356	no	2.74594	0.342168	-3.00453	yes	CKI1 | CKI1 (CYTOKININ-INDEPENDENT 1)	7.5994	3.6587	-1.05455	no	4.43447	12.7665	1.52553	yes	8.18682	11.5159	0.492253	no	5.90296	14.7508	1.32129	yes
	Glyma.04G058400	0.154866	0.0282041	-2.45704	no	0.152569	0.00525483	-4.85968	no	0.153332	0.789662	2.36458	yes	0.125723	0.0758157	-0.729678	no	CKI2, AHK5 | AHK5 (CYTOKININ INDEPENDENT 2)	1.02838	1.08771	0.0809183	no	0.67685	0.474636	-0.512014	no	0.459836	0.0939286	-2.29148	no	0.427894	0.0991189	-2.11002	no
	Glyma.02G046600	3.23283	1.40141	-1.20592	yes	3.24259	3.82262	0.237413	no	3.25107	2.1302	-0.609927	yes	2.69802	0.441956	-2.60992	yes	AHK1, ATHK1 | ATHK1 (HISTIDINE KINASE 1)	1.82705	1.78124	-0.0366305	no	0.801806	0.548431	-0.547941	no	2.45891	0.809402	-1.60309	yes	5.76887	4.19299	-0.460307	no
	Glyma.11G078300	2.37177	4.61988	0.961891	yes	2.41093	5.11662	1.0856	yes	2.41928	2.37492	-0.0266971	no	2.01116	0.0940252	-4.41884	yes	AHK1, ATHK1 | ATHK1 (HISTIDINE KINASE 1)	35.1672	27.8303	-0.337577	no	28.2324	60.2705	1.0941	yes	31.9779	88.9681	1.47621	yes	46.5058	40.9039	-0.185172	no
	Glyma.16G125100	1.95021	0.90777	-1.10323	yes	1.95947	1.44088	-0.443511	no	1.96609	1.66687	-0.238184	no	1.6282	0.297736	-2.45117	yes	AHK1, ATHK1 | ATHK1 (HISTIDINE KINASE 1)	7.55472	5.23246	-0.52989	no	3.28814	0.997042	-1.72155	yes	4.73178	0.822129	-2.52494	yes	9.34972	3.9893	-1.22879	yes
	Glyma.20G203700	0.668073	10.548	3.98082	yes	0.515824	2.23698	2.1166	yes	0.516221	0.899684	0.80143	no	0.427141	1.98345	2.21523	yes	ATERF1, ERF1 | ATERF1/ERF1 (ETHYLENE RESPONSE FACTOR 1)	2.56749	5.53072	1.10711	no	4.08762	3.89877	-0.0682453	no	5.70903	3.91764	-0.543262	no	1.85296	12.1342	2.71117	yes
	Glyma.18G252300	0.50826	0.0758859	-2.74366	no	0.432459	0.180904	-1.25733	no	0.434527	2.59573	2.57862	yes	0.359892	0.562974	0.645504	no	ATERF13, EREBP | ATERF13/EREBP (ETHYLENE-RESPONSIVE ELEMENT BINDING FACTOR 13)	26.9655	32.9012	0.287024	no	27.3354	17.2661	-0.662826	yes	47.9496	26.1852	-0.872767	no	46.4289	50.6296	0.124959	no
	Glyma.01G206600	1.18585	0.267641	-2.14755	yes	0.973376	0.679372	-0.518796	no	0.975717	1.63019	0.740501	yes	0.807799	7.09149	3.13402	yes	ATERF2, ATERF-2, ERF2 | ATERF-2/ATERF2/ERF2 (ETHYLENE RESPONSE FACTOR 2)	2.55253	5.47234	1.10023	no	2.95322	3.00256	0.023906	no	15.0637	28.4957	0.919668	no	6.03374	24.7173	2.0344	yes
	Glyma.17G145400	1.93758	0.786142	-1.3014	yes	1.18452	0.73058	-0.697193	no	1.18702	2.01451	0.763084	yes	0.985938	4.64259	2.23536	yes	ATERF2, ATERF-2, ERF2 | ATERF-2/ATERF2/ERF2 (ETHYLENE RESPONSE FACTOR 2)	13.3622	29.1759	1.12662	yes	17.8785	8.04163	-1.15267	yes	44.1433	32.0351	-0.46254	no	19.294	59.9324	1.63518	yes
	Glyma.06G236400	1.10443	2.66258	1.26952	yes	1.08647	3.76944	1.7947	yes	1.08905	1.15583	0.0858625	no	0.889802	4.02473	2.17734	yes	ATERF4 | ATERF-4/ATERF4/ERF4/RAP2.5 (ETHYLENE RESPONSIVE ELEMENT BINDING FACTOR 4)	19.9652	28.2301	0.499745	no	16.5455	18.1414	0.132846	no	26.2768	14.8665	-0.821725	no	9.63572	32.889	1.77114	yes
	Glyma.12G226600	1.90081	1.89749	-0.00251912	no	2.00606	7.74143	1.94823	yes	2.00596	5.14664	1.35933	yes	1.65996	13.4389	3.0172	yes	ATERF-4/ATERF4/ERF4/RAP2.5 (ETHYLENE RESPONSIVE ELEMENT BINDING FACTOR 4)	51.9148	68.0121	0.389646	no	18.9229	69.5095	1.87708	yes	77.4383	63.1947	-0.293243	no	33.4693	64.054	0.936448	no
	Glyma.11G036400	2.28016	2.83448	0.313947	no	2.06716	3.90519	0.917744	yes	2.06837	3.55242	0.780309	yes	1.70834	7.03978	2.04294	yes	ATERF-5, ATERF5, ERF5 | ERF5 (ETHYLENE RESPONSIVE ELEMENT BINDING FACTOR 5)	54.7851	84.5027	0.625214	no	22.4065	44.7257	0.997188	yes	75.9367	32.3569	-1.23072	yes	52.3002	36.7346	-0.509675	no
	Glyma.02G148600	2.57776	0.160959	-4.00135	yes	2.5808	0.477737	-2.43353	yes	2.58409	0.47067	-2.45687	yes	2.14667	1.28953	-0.73525	no	ATIPT3 (Arabidopsis thaliana isopentenyltransferase 3)	3.46029	2.03983	-0.762447	no	2.15246	0.112547	-4.25739	yes	1.30064	0.0683757	-4.24959	no	1.977	0.489992	-2.01248	no
	Glyma.03G151800	3.4772	1.7801	-0.965969	yes	3.2623	0.302825	-3.42933	yes	3.26918	0.511354	-2.67653	yes	2.72261	0.332597	-3.03315	yes	ATIPT3 (Arabidopsis thaliana isopentenyltransferase 3)	0.0833361	0.0703683	-0.244016	no	0.0525908	0.0390091	-0.431	no	0.0646812	0.0322187	-1.00545	no	0.0856572	0.0931538	0.121041	no
	Glyma.10G025300	2.23981	0.297586	-2.912	yes	2.11474	0.57609	-1.87611	yes	2.11821	0.447614	-2.24252	yes	1.76575	0.424978	-2.05482	yes	ATIPT3 (Arabidopsis thaliana isopentenyltransferase 3)	3.57393	2.58636	-0.466588	no	3.47685	0.060108	-5.85408	yes	1.36515	0.0676517	-4.33479	no	2.18539	0.710951	-1.62007	no
	Glyma.19G154400	6.91768	1.21488	-2.50948	yes	5.66905	0.23138	-4.61477	yes	5.6755	0.644796	-3.13783	yes	4.7228	0.41246	-3.51732	yes	ATIPT3 (Arabidopsis thaliana isopentenyltransferase 3)	0	0	0	no	0.0210559	0.018044	-0.222699	no	0	0	0	no	0	0	0	no
	Glyma.13G263800	7.25101	0.620596	-3.54646	yes	7.44161	1.67992	-2.14722	yes	7.46331	4.72847	-0.658444	yes	6.1632	3.39347	-0.860916	yes	ATSRG1, SRG1 (SENESCENCE-RELATED GENE 1); oxidoreductase	11.44	13.9189	0.282961	no	24.1867	3.3819	-2.83831	yes	23.9361	1.63986	-3.86754	yes	28.2605	29.1106	0.0427582	no
	Glyma.13G222100	4.32584	2.80314	-0.625939	no	4.16825	0.332756	-3.64691	yes	4.18591	3.70339	-0.176693	no	3.45668	39.3703	3.50965	yes	ATSRG1, SRG1 | SRG1 (SENESCENCE-RELATED GENE 1	0.121984	0.211958	0.797092	no	0.707402	0.50535	-0.485248	no	2.33185	1.18042	-0.982174	no	0.5953	42.9344	6.17237	yes
	Glyma.01G056100	0.383152	1.93993	2.34001	yes	0.430556	5.13954	3.57737	yes	0.431404	1.15039	1.41501	yes	0.356692	5.28188	3.8883	yes	ATSRG1, SRG1 | SRG1 (SENESCENCE-RELATED GENE 1)	2.26188	3.54547	0.648456	no	6.95508	8.14068	0.227082	no	7.3912	3.20616	-1.20496	yes	2.12542	12.8281	2.59348	yes
	Glyma.02G124700	0.74576	2.02596	1.44182	yes	0.857006	6.67903	2.96226	yes	0.858898	1.07772	0.32742	no	0.718821	0.855134	0.250518	no	ATSRG1, SRG1 | SRG1 (SENESCENCE-RELATED GENE 1)	2.96313	1.55634	-0.928963	no	2.10228	1.97681	-0.0887841	no	3.59897	1.31995	-1.4471	yes	2.73317	4.19242	0.617207	no
	Glyma.02G125100	132.627	100.557	-0.39936	no	153.533	112.471	-0.448991	no	154.034	46.9808	-1.71311	yes	128.048	18.2995	-2.8068	yes	ATSRG1, SRG1 | SRG1 (SENESCENCE-RELATED GENE 1)	18.196	27.5028	0.595953	no	16.2936	17.0506	0.0655231	no	11.3281	4.87796	-1.21556	yes	11.4896	11.7482	0.0321083	no
	Glyma.05G137500	9.51537	0.810996	-3.55249	yes	9.35465	4.06219	-1.20343	yes	9.38134	1.4926	-2.65197	yes	7.7422	1.39668	-2.47074	yes	ATSRG1, SRG1 | SRG1 (SENESCENCE-RELATED GENE 1)	5.56902	4.0505	-0.459324	no	2.52354	0.250048	-3.33517	yes	4.9113	0.360497	-3.76804	yes	7.30712	5.42191	-0.430503	no
	Glyma.08G092800	0.249023	2.3785	3.2557	yes	0.253376	2.69366	3.41022	yes	0.253566	1.40457	2.4697	yes	0.210408	0.383361	0.865511	no	ATSRG1, SRG1 | SRG1 (SENESCENCE-RELATED GENE 1)	60.4225	50.6174	-0.255453	no	78.2145	28.5275	-1.45508	yes	125.112	25.0649	-2.31948	yes	51.1572	151.156	1.56303	yes
	Glyma.15G240600	52.2924	11.2068	-2.22223	yes	56.5757	51.3581	-0.13959	no	56.7594	24.0526	-1.23867	yes	47.1788	12.9465	-1.86558	yes	ATSRG1, SRG1 | SRG1 (SENESCENCE-RELATED GENE 1)	0.290931	0.1151	-1.33779	no	0.249554	0.0573415	-2.1217	no	0.227428	0.00961391	-4.56414	no	0.273368	0.340726	0.317769	no
	Glyma.13G263800	7.25101	0.620596	-3.54646	yes	7.44161	1.67992	-2.14722	yes	7.46331	4.72847	-0.658444	yes	6.1632	3.39347	-0.860916	yes	ATSRG1, SRG1 | SRG1 (SENESCENCE-RELATED GENE 1); oxidoreductase	11.44	13.9189	0.282961	no	24.1867	3.3819	-2.83831	yes	23.9361	1.63986	-3.86754	yes	28.2605	29.1106	0.0427582	no
	Glyma.02G087000	0.811639	1.4743	0.861119	yes	0.812348	0.52481	-0.630304	no	0.814319	3.29643	2.01724	yes	0.676642	0.109143	-2.63217	yes	CRE1, WOL1, AHK4, WOL | WOL (WOODEN LEG)	11.332	10.3679	-0.128279	no	9.74899	10.3263	0.083004	no	8.98798	8.17873	-0.136121	no	7.74114	4.86375	-0.670477	no
	Glyma.08G049000	13.0121	5.93873	-1.13162	yes	12.6455	3.04994	-2.05178	yes	12.6821	9.61493	-0.399447	no	10.4765	3.41831	-1.6158	yes	CRE1, WOL1, AHK4, WOL | WOL (WOODEN LEG)	26.4884	22.9012	-0.209939	no	19.282	22.1955	0.203013	no	19.3967	21.7358	0.164259	no	26.167	12.8115	-1.03031	no
	Glyma.20G070100	18.0053	72.0561	2.0007	yes	19.3585	19.096	-0.0196978	no	19.4422	14.8462	-0.389091	no	16.274	15.4792	-0.072236	no	DNA binding	10.0019	7.68487	-0.380186	no	6.33981	5.12842	-0.305926	no	18.3104	3.05141	-2.58511	yes	3.29676	21.4296	2.70049	yes
	Glyma.10G194200	0.984652	5.95087	2.59541	yes	1.09916	1.39624	0.345139	no	1.10499	5.14887	2.22023	yes	0.923074	12.1125	3.71391	yes	DNA binding / transcription factor	7.47201	8.35424	0.161012	no	6.18662	10.4769	0.759995	yes	21.6098	27.0951	0.326346	no	5.45566	21.9237	2.00666	yes
	Glyma.10G008500	0.452048	0.800536	0.824491	no	0.569968	1.56634	1.45845	yes	0.571485	10.2959	4.17122	yes	0.473627	1.58625	1.74379	yes	EIN4 (ETHYLENE INSENSITIVE 4)	6.5797	3.33886	-0.978665	no	3.88958	1.8317	-1.08643	yes	6.64922	3.05208	-1.12339	yes	2.54758	5.12036	1.00712	no
	Glyma.19G249100	1.37597	0.322669	-2.09232	yes	1.55604	1.19538	-0.380411	no	1.56134	1.65578	0.0847246	no	1.29566	0.950111	-0.447516	no	EIN4 (ETHYLENE INSENSITIVE 4)	2.05379	2.19717	0.0973585	no	2.87454	1.06784	-1.42864	yes	2.88335	0.918753	-1.65	yes	1.84508	1.72897	-0.0937684	no
	Glyma.06G290000	2.34109	14.5331	2.63409	yes	2.43971	18.8596	2.95052	yes	2.44127	1.41892	-0.78284	yes	2.00379	2.74313	0.453091	no	ERF9, ATERF9, ATERF-9 | ATERF-9/ATERF9/ERF9 (ERF domain protein 9)	57.4581	76.9361	0.421151	no	24.3357	91.8759	1.91661	yes	60.815	86.1938	0.503157	no	40.0679	60.4564	0.593447	no
	Glyma.13G236500	3.06937	10.387	1.75877	yes	2.60303	5.178	0.992203	yes	2.60737	3.07316	0.237129	no	2.15579	10.1115	2.22971	yes	ERF9, ATERF9, ATERF-9 | ATERF-9/ATERF9/ERF9 (ERF domain protein 9)	111.768	136.574	0.289184	no	69.6834	146.199	1.06904	yes	155.343	208.562	0.425021	no	83.2765	156.245	0.907832	no
	Glyma.15G077100	0.397743	1.41877	1.83474	yes	0.37851	0.603522	0.673075	no	0.379156	0.536035	0.499534	no	0.313179	2.12311	2.76112	yes	ERF9, ATERF9, ATERF-9 | ATERF-9/ATERF9/ERF9 (ERF domain protein 9)	13.5751	18.1159	0.416297	no	5.31784	13.281	1.32045	yes	14.768	19.8116	0.423873	no	7.23982	19.9965	1.46572	yes
	Glyma.02G137400	4.7679	4.81086	0.0129406	no	5.7936	23.307	2.00823	yes	5.80315	10.9162	0.911567	yes	4.82352	10.3392	1.09996	yes	ethylene-responsive protein	46.5452	57.3877	0.302109	no	43.2041	25.1709	-0.779408	yes	46.3884	37.9286	-0.290479	no	41.8214	29.5908	-0.499094	no
	Glyma.07G208000	2.61134	9.8804	1.91978	yes	3.34679	15.906	2.24872	yes	3.3569	10.3941	1.63056	yes	2.79026	10.769	1.94842	yes	ethylene-responsive protein, putative	31.7185	41.075	0.372937	no	36.1586	29.037	-0.316446	no	35.9336	40.9867	0.189821	no	29.3151	33.0524	0.173108	no
	Glyma.20G087000	0.174859	0.311558	0.833306	no	0.174043	0.47411	1.44578	yes	0.17426	4.51245	4.6946	yes	0.143558	1.21198	3.07766	yes	ETR2 (ETHYLENE RESPONSE 2); receptor	4.34587	2.622	-0.728974	no	3.01866	0.829344	-1.86386	yes	4.28266	1.43735	-1.57509	yes	2.01555	3.1671	0.651993	no
	Glyma.01G008400	2.41575	12.9655	2.42413	yes	2.23446	5.48541	1.29567	yes	2.24403	4.16713	0.892962	yes	1.85803	2.40468	0.372073	no	oxidoreductase, 2OG-Fe(II) oxygenase family protein	39.666	37.3677	-0.0861116	no	34.5785	30.0068	-0.204585	no	50.0286	42.0234	-0.25156	no	25.4891	45.0227	0.820774	no
	Glyma.09G107100	6.9796	3.03393	-1.20196	yes	6.91401	2.8095	-1.29921	yes	6.93421	6.61625	-0.0677196	no	5.70998	59.4592	3.38034	yes	oxidoreductase, 2OG-Fe(II) oxygenase family protein	1.346	3.3496	1.31531	no	10.0038	1.01104	-3.30664	yes	17.3993	8.69827	-1.00023	no	6.9653	153.829	4.46499	yes
	Glyma.02G136100	5.56098	5.49565	-0.0170506	no	5.3181	4.13859	-0.361772	no	5.35107	1.52258	-1.81331	yes	4.46598	0.717616	-2.63769	yes	oxidoreductase, 2OG-Fe(II) oxygenase family protein	1.30655	3.95192	1.59679	yes	2.45648	7.64038	1.63705	yes	8.97301	5.5059	-0.704614	no	7.99024	2.71149	-1.55915	yes
	Glyma.02G257700	2.92128	0.866303	-1.75366	yes	2.92752	0.443456	-2.72282	yes	2.9317	1.20371	-1.28425	yes	2.43328	9.04007	1.89343	yes	oxidoreductase, 2OG-Fe(II) oxygenase family protein	1.64121	5.13246	1.64489	yes	6.98951	2.63883	-1.40529	yes	12.1779	10.2721	-0.245543	no	6.77733	96.0123	3.82443	yes
	Glyma.03G057100	10.0669	1.44039	-2.80509	yes	8.54467	2.30403	-1.89087	yes	8.5649	10.176	0.248664	no	7.02624	91.8216	3.70801	yes	oxidoreductase, 2OG-Fe(II) oxygenase family protein	0.397537	2.57411	2.69491	no	3.78712	0.211164	-4.16466	yes	6.51367	0.921737	-2.82104	yes	2.18831	106.012	5.59827	yes
	Glyma.03G261600	0.861981	1.62219	0.912216	yes	0.769163	0.727671	-0.0800024	no	0.770989	10.3743	3.75016	yes	0.635715	0.952988	0.584077	no	oxidoreductase, 2OG-Fe(II) oxygenase family protein	0.421286	0.344904	-0.288604	no	0.451918	0.439949	-0.0387253	no	0.134858	0.091525	-0.559204	no	0.227198	0.0642178	-1.8229	no
	Glyma.04G227900	5.74804	0.887561	-2.69515	yes	5.7776	1.7705	-1.70631	yes	5.7963	15.8769	1.45372	yes	4.802	12.6663	1.39928	yes	oxidoreductase, 2OG-Fe(II) oxygenase family protein	3.43403	2.80502	-0.291892	no	8.34003	0.348278	-4.58174	yes	2.11171	0.079968	-4.72284	yes	3.24058	0.413193	-2.97136	yes
	Glyma.05G062400	9.62234	36.8151	1.93584	yes	10.0372	39.1123	1.96227	yes	10.0791	20.5781	1.02974	yes	8.4014	38.8868	2.21058	yes	oxidoreductase, 2OG-Fe(II) oxygenase family protein	102.367	113.33	0.146786	no	72.5519	121.044	0.738446	yes	91.2595	85.4062	-0.0956338	no	84.2174	73.5822	-0.194761	no
	Glyma.06G128100	18.0592	19.4418	0.106428	no	19.359	36.9753	0.933553	yes	19.4109	7.20587	-1.42962	yes	16.1516	1.90891	-3.08086	yes	oxidoreductase, 2OG-Fe(II) oxygenase family protein	9.93721	9.48902	-0.0665816	no	8.89104	10.9575	0.301501	no	11.3869	8.00884	-0.50771	no	8.7899	9.56406	0.121777	no
	Glyma.06G137000	14.8696	0.677679	-4.45562	yes	16.3159	16.7557	0.038369	no	16.3731	36.8475	1.17024	yes	13.5932	17.1431	0.334743	no	oxidoreductase, 2OG-Fe(II) oxygenase family protein	2.84945	2.80124	-0.0246201	no	8.98729	0.232282	-5.27394	yes	2.33008	0.036865	-5.98198	no	6.45249	5.57443	-0.211032	no
	Glyma.07G048600	1.1614	0.220322	-2.39818	yes	1.1926	2.19258	0.878519	no	1.19923	6.46396	2.43031	yes	1.00148	0.563708	-0.829113	no	oxidoreductase, 2OG-Fe(II) oxygenase family protein	0.266145	0.279361	0.0699175	no	1.09504	0.0456519	-4.58416	no	1.32892	0.029835	-5.4771	no	0.525543	2.39797	2.18993	yes
	Glyma.07G119700	1.19782	1.67069	0.48003	no	1.28396	5.32703	2.05273	yes	1.28958	1.51046	0.228089	no	1.07228	0.619609	-0.791254	no	oxidoreductase, 2OG-Fe(II) oxygenase family protein	2.04604	1.37452	-0.573907	no	3.23808	2.33472	-0.471889	no	5.28234	2.32972	-1.18102	yes	4.11954	5.35764	0.379113	no
	Glyma.07G150900	4.55068	2.03443	-1.16146	yes	4.13258	0.392265	-3.39714	yes	4.15196	8.02718	0.951103	yes	3.41501	58.5396	4.09945	yes	oxidoreductase, 2OG-Fe(II) oxygenase family protein	0.315873	1.94903	2.62534	yes	2.68971	0.138575	-4.27871	yes	9.64838	3.48577	-1.46881	yes	2.69797	171.571	5.99079	yes
	Glyma.07G179900	0.116385	1.35859	3.54514	yes	0.11698	2.62639	4.48875	yes	0.117401	0.158212	0.430417	no	0.0974988	0.385891	1.98474	no	oxidoreductase, 2OG-Fe(II) oxygenase family protein	0.480855	0.940047	0.967131	no	2.21344	0.154165	-3.84374	yes	0.950616	0.0779773	-3.60774	yes	0.526588	1.45583	1.4671	no
	Glyma.07G209100	13.7335	2.37954	-2.52895	yes	12.1071	5.83428	-1.05323	yes	12.1661	9.6639	-0.332192	no	10.1398	15.5939	0.620958	yes	oxidoreductase, 2OG-Fe(II) oxygenase family protein	15.0802	17.2948	0.197681	no	13.5886	5.69928	-1.25355	yes	13.3582	1.09133	-3.61356	yes	14.1939	5.19139	-1.45108	yes
	Glyma.08G070000	36.6216	129.87	1.82631	yes	34.532	35.8729	0.0549589	no	34.6513	1.33677	-4.69609	yes	28.8114	0.551277	-5.70772	yes	oxidoreductase, 2OG-Fe(II) oxygenase family protein	1.17212	0.750212	-0.643748	no	2.34102	3.67691	0.651359	no	5.04574	2.81059	-0.844194	no	1.99795	3.97468	0.992315	no
	Glyma.08G351800	2.45332	0.19068	-3.68552	yes	2.63653	1.28093	-1.04144	yes	2.6468	4.0055	0.59773	no	2.18266	11.0086	2.33447	yes	oxidoreductase, 2OG-Fe(II) oxygenase family protein	10.0342	11.4017	0.184325	no	28.8614	2.94977	-3.29046	yes	60.6782	11.349	-2.41861	yes	24.9984	183.688	2.87735	yes
	Glyma.09G046400	0.257734	0.860632	1.73951	yes	0.243198	0.825619	1.76334	yes	0.243942	3.13828	3.68536	yes	0.200514	1.3256	2.72487	yes	oxidoreductase, 2OG-Fe(II) oxygenase family protein	1.9584	2.50746	0.356555	no	3.35517	0.952243	-1.81699	yes	2.39626	6.51928	1.44393	yes	1.76081	4.74803	1.43109	no
	Glyma.14G058700	0.325182	0.585909	0.849431	no	0.32964	0.230372	-0.516925	no	0.330596	0.986922	1.57787	yes	0.273432	11.5213	5.39697	yes	oxidoreductase, 2OG-Fe(II) oxygenase family protein	6.22934	10.5351	0.758049	no	24.3897	3.09003	-2.98058	yes	26.1609	9.29586	-1.49275	yes	15.3518	150.137	3.2898	yes
	Glyma.14G178500	4.75354	0.369281	-3.68621	yes	4.72721	3.72498	-0.343754	no	4.73877	2.59002	-0.87155	yes	3.91529	16.4984	2.07513	yes	oxidoreductase, 2OG-Fe(II) oxygenase family protein	0.160064	0.690691	2.10939	no	0.452516	0.0639671	-2.82257	no	0.366096	0.0489475	-2.90292	no	0.236197	1.82403	2.94907	yes
	Glyma.16G077900	2.08237	35.7152	4.10024	yes	2.04762	15.9646	2.96286	yes	2.05134	4.89368	1.25435	yes	1.70813	9.65963	2.49955	yes	oxidoreductase, 2OG-Fe(II) oxygenase family protein	20.8444	28.6033	0.456526	no	31.7633	17.9934	-0.819888	yes	38.4802	31.8382	-0.273358	no	23.5589	189.654	3.00902	yes
	Glyma.18G026500	8.74597	4.50978	-0.955561	yes	10.1746	3.009	-1.75761	yes	10.1935	2.42169	-2.07357	yes	8.44364	11.2409	0.412815	no	oxidoreductase, 2OG-Fe(II) oxygenase family protein	3.36203	3.37093	0.00381432	no	7.39871	6.23046	-0.247935	no	13.258	11.0499	-0.262827	no	6.88662	49.6636	2.85032	yes
	Glyma.18G273200	1.50715	16.8599	3.4837	yes	1.59531	2.8972	0.860822	no	1.60282	1.43962	-0.154923	no	1.32368	1.90772	0.527286	no	oxidoreductase, 2OG-Fe(II) oxygenase family protein	24.8007	13.0214	-0.929502	no	25.3014	1.78995	-3.82122	yes	56.7893	0.939763	-5.91718	yes	36.4128	61.3554	0.752745	no
	Glyma.20G009300	5.62404	12.6942	1.17449	yes	5.36562	7.56598	0.495782	no	5.3864	4.33491	-0.313319	no	4.49034	26.5764	2.56525	yes	oxidoreductase, 2OG-Fe(II) oxygenase family protein	12.0961	11.1738	-0.114424	no	16.1713	7.44448	-1.11919	yes	16.5303	3.3968	-2.28286	yes	8.94665	10.7614	0.266446	no
	Glyma.03G231700	25.6564	23.6038	-0.120301	no	25.0009	21.0697	-0.246812	no	25.0814	6.32117	-1.98836	yes	20.7093	4.49521	-2.20382	yes	universal stress protein (USP) family protein	28.4727	9.46653	-1.58867	yes	13.0097	7.43334	-0.807508	yes	18.2583	11.4046	-0.678942	no	9.39556	14.8103	0.656552	no
	Glyma.10G013700	212.259	95.2495	-1.15604	yes	250.104	120.986	-1.04769	yes	250.997	121.386	-1.04807	yes	209.26	28.991	-2.85162	yes	universal stress protein (USP) family protein	4.54259	3.03225	-0.583126	no	6.25948	30.5299	2.28611	yes	8.69399	14.477	0.735672	no	6.66632	6.41665	-0.0550701	no
	Glyma.19G215800	2.49513	1.24213	-1.0063	yes	2.77489	3.56304	0.360677	no	2.78493	0.582281	-2.25786	yes	2.31372	0.340072	-2.7663	yes	universal stress protein (USP) family protein	0.0378335	0.0203536	-0.894381	no	0.0193105	0.0788561	2.02984	no	0.00833107	0.0764617	3.19816	no	0.0833258	0	#NAME?	no
	Glyma.19G228700	18.1253	21.9134	0.273813	no	15.5424	28.0082	0.849637	yes	15.5979	6.79717	-1.19835	yes	12.9276	2.26889	-2.51039	yes	universal stress protein (USP) family protein	52.9202	24.8477	-1.09071	yes	30.2988	17.1359	-0.822238	yes	27.0545	18.1472	-0.576127	no	20.8943	16.5188	-0.339002	no
	Glyma.01G114400	2.81668	2.33809	-0.268666	no	2.68377	5.147	0.939472	yes	2.6917	4.63704	0.784686	yes	2.23008	9.68206	2.11822	yes	unknown protein	10.4472	7.48511	-0.481023	no	4.34544	2.38603	-0.864892	yes	6.13146	3.26888	-0.907434	no	5.70082	4.37548	-0.381728	no
	Glyma.01G115600	0.194777	0.0282721	-2.78437	no	0.193368	0.125404	-0.624762	no	0.194458	1.21597	2.64458	yes	0.161464	1.73387	3.42471	yes	unknown protein	6.92671	5.57731	-0.312601	no	10.0677	1.75354	-2.52138	yes	5.3909	1.04324	-2.36945	yes	6.36709	4.52689	-0.492114	no
	Glyma.02G078300	3.95378	0.952727	-2.0531	yes	4.74179	9.20637	0.957201	yes	4.75334	3.42162	-0.474262	no	3.9305	1.49001	-1.39939	yes	unknown protein	0.0218674	0.0109221	-1.00154	no	0.0292573	0	#NAME?	no	0	0.010419	inf	no	0.020156	0	#NAME?	no
	Glyma.03G063400	0.745433	0.971073	0.3815	no	0.713563	1.42305	0.995871	yes	0.715858	2.1546	1.58967	yes	0.592457	5.74233	3.27685	yes	unknown protein	6.22166	4.94602	-0.331031	no	2.83083	3.19967	0.176697	no	4.42976	3.11245	-0.509176	no	4.04536	2.4461	-0.725786	no
	Glyma.06G063800	10.3112	1.5203	-2.76177	yes	10.2962	2.8869	-1.83452	yes	10.3249	10.8985	0.078009	no	8.4896	11.6525	0.45687	no	unknown protein	14.087	11.5789	-0.282867	no	11.7185	9.79927	-0.258037	no	11.956	7.41913	-0.688417	no	10.7655	11.1808	0.0546068	no
	Glyma.20G007800	7.42719	1.37409	-2.43434	yes	8.62305	2.87433	-1.58497	yes	8.65025	24.0829	1.47719	yes	7.10229	21.7311	1.6134	yes	unknown protein	21.3773	23.9394	0.163311	no	22.3829	15.0991	-0.567935	no	12.9105	4.98166	-1.37384	yes	11.721	6.06925	-0.949504	no
	Glyma.20G053400	35.5554	8.44091	-2.0746	yes	42.6907	36.4592	-0.227641	no	42.8305	20.4681	-1.06527	yes	35.6054	9.88575	-1.84868	yes	unknown protein	3.79513	4.58202	0.271833	no	3.91871	3.62738	-0.111452	no	7.16757	3.26505	-1.13438	yes	8.16053	4.57255	-0.835665	no
	Glyma.16G161000	2.28937	0.18915	-3.59734	yes	2.81991	6.5699	1.22022	yes	2.82854	1.03462	-1.45095	yes	2.3557	0.313233	-2.91084	yes	unknown protein	1.90096	1.3781	-0.464047	no	1.10106	0.699549	-0.654393	no	3.37245	0.445663	-2.91977	yes	3.88804	2.44086	-0.671653	no
Gibberelin	Glyma.04G070500	0.308566	0.239247	-0.367077	no	0.301409	0.066756	-2.17475	no	0.302228	1.06017	1.81058	yes	0.250813	1.76693	2.81656	yes	2-oxoglutarate-dependent dioxygenase, putative	4.09691	5.59745	0.450234	no	2.84866	4.28049	0.587491	no	3.10424	1.8746	-0.727658	no	2.32969	2.06857	-0.171504	no
	Glyma.06G155000	0.256669	0	#NAME?	no	0.263421	2.33195	3.14609	yes	0.264241	10.5487	5.31907	yes	0.216176	6.72415	4.95907	yes	GA20OX3, ATGA20OX3 | YAP169 (GIBBERELLIN 20 OXIDASE 3); gibberellin 20-oxidase	0.138197	0.233577	0.757175	no	0.312351	0.0670833	-2.21914	no	0.0341413	0.0530884	0.636878	no	0.161934	0.0658507	-1.29814	no
	Glyma.17G258200	73.1473	85.9831	0.233247	no	94.4221	497.544	2.39763	yes	94.5819	122.899	0.377837	no	78.1733	410.273	2.39184	yes	GASA1 (GAST1 PROTEIN HOMOLOG 1)	79.8376	70.9214	-0.170847	no	70.7081	29.1163	-1.28005	yes	63.6168	24.2542	-1.39117	yes	40.7749	89.1698	1.12887	yes
	Glyma.04G169600	238.695	0.597392	-8.64227	yes	265	0.798973	-8.37363	yes	266.287	107.223	-1.31236	yes	217.545	80.9527	-1.42616	yes	GASA4 (GAST1 PROTEIN HOMOLOG 4)	1.69736	1.36183	-0.317744	no	1.0324	0.304636	-1.76084	yes	0.414964	0.0463739	-3.1616	no	0.317828	0.135897	-1.22573	no
	Glyma.06G193800	128.426	1.06166	-6.91847	yes	140.734	0.44098	-8.31804	yes	141.453	72.4343	-0.965583	yes	115.498	25.081	-2.2032	yes	GASA4 (GAST1 PROTEIN HOMOLOG 4)	33.3229	18.3798	-0.858398	no	28.3247	10.4725	-1.43546	yes	8.35498	5.76416	-0.535527	no	12.1346	2.60892	-2.21761	yes
	Glyma.09G238300	115.539	2.99679	-5.26883	yes	119.577	2.20841	-5.75879	yes	120.142	241.081	1.00478	yes	97.9439	185.631	0.922409	yes	GASA4 (GAST1 PROTEIN HOMOLOG 4)	314.778	248.838	-0.339131	no	304.708	272.681	-0.160212	no	122.562	98.8492	-0.310206	no	137.42	53.3981	-1.36373	yes
	Glyma.18G259400	37.0595	11.2157	-1.72433	yes	38.415	0.81699	-5.55521	yes	38.6054	107.079	1.4718	yes	31.4848	48.6056	0.626468	yes	GASA4 (GAST1 PROTEIN HOMOLOG 4)	277.089	273.552	-0.0185345	no	298.59	212.602	-0.490006	no	150.967	96.0566	-0.652277	no	140.71	46.0745	-1.61068	yes
	Glyma.19G022500	4.81434	0.962792	-2.32204	yes	5.33611	0.893888	-2.57762	yes	5.35924	58.4924	3.44815	yes	4.38523	85.8847	4.29168	yes	GASA4 (GAST1 PROTEIN HOMOLOG 4)	30.743	28.1422	-0.127522	no	35.6329	8.5634	-2.05696	yes	13.8593	2.68457	-2.36809	yes	18.4892	8.53663	-1.11494	no
	Glyma.04G179500	3.6867	0.370845	-3.31344	yes	3.65517	0.832355	-2.13467	yes	3.65805	76.8242	4.39241	yes	2.98926	266.84	6.48004	yes	gibberellin-regulated family protein	1.3578	2.04964	0.594097	no	1.59643	0.222315	-2.84417	yes	0.470327	0.152031	-1.6293	no	0.371673	1.48339	1.9968	no
	Glyma.06G044400	375.443	0.744351	-8.9784	yes	409.972	41.319	-3.31065	yes	410.296	30.4805	-3.75071	yes	337.985	227.926	-0.568396	no	gibberellin-regulated family protein	0	0.0208198	inf	no	0	0	0	no	0	0.213446	inf	no	0	0.216442	inf	no
	Glyma.17G092800	1.5771	9.37695	2.57185	yes	1.62662	1.75367	0.1085	no	1.63023	27.9463	4.09951	yes	1.33856	54.9931	5.3605	yes	gibberellin-regulated family protein	8.84952	1.71487	-2.3675	yes	5.26285	11.1585	1.08423	yes	7.2883	3.07005	-1.24732	no	4.15927	14.254	1.77696	yes
	Glyma.19G013000	0.319593	0	#NAME?	no	0.361896	0.0882824	-2.03538	no	0.362875	30.3143	6.38439	yes	0.296794	2.218	2.90173	yes	gibberellin-regulated family protein	53.9597	41.571	-0.376304	no	63.5575	11.6692	-2.44536	yes	32.5284	3.94502	-3.0436	yes	42.2115	16.8589	-1.32412	yes
	Glyma.02G245600	7.35199	22.7873	1.63203	yes	11.1119	12.591	0.180293	no	11.1592	48.1009	2.10783	yes	9.23338	14.699	0.670789	no	gibberellin-responsive protein, putative	48.1429	92.5095	0.942279	no	45.5028	12.9434	-1.81374	yes	35.6959	4.69342	-2.92705	yes	42.1299	27.1807	-0.632262	no
	Glyma.14G215600	0.65185	1.32831	1.02698	no	0.852621	1.01298	0.248632	no	0.854653	8.9167	3.3831	yes	0.703445	0.648008	-0.118425	no	gibberellin-responsive protein, putative	6.58738	15.7317	1.2559	no	5.68617	1.85832	-1.61346	yes	6.78992	0.502962	-3.75487	yes	8.76998	4.29936	-1.02845	no
	Glyma.19G133600	3.53691	0	#NAME?	yes	3.77777	0.0267573	-7.14146	no	3.78922	0.931642	-2.02405	yes	3.08653	1.01542	-1.60391	yes	gibberellin-responsive protein, putative	0.839767	4.12751	2.29721	yes	3.22236	1.15703	-1.47769	yes	0.789612	1.01496	0.362212	no	1.63455	0.0225506	-6.17958	no
	Glyma.10G092800	10.2	0.325939	-4.96783	yes	10.8614	0.953925	-3.50919	yes	10.8978	1.56158	-2.80296	yes	9.00165	0.908313	-3.30893	yes	oxidoreductase, 2OG-Fe(II) oxygenase family protein	48.2516	58.5678	0.279531	no	42.8288	33.3681	-0.36011	no	33.359	13.923	-1.2606	yes	41.2193	14.5934	-1.498	yes
	Glyma.13G259400	1.09496	0.337052	-1.69983	yes	1.33209	20.1475	3.91884	yes	1.33465	3.20511	1.26391	yes	1.11025	10.7494	3.2753	yes	ATGA2OX1 (GIBBERELLIN 2-OXIDASE 1); gibberellin 2-beta-dioxygenase	8.3413	11.94	0.517459	no	7.80592	19.1904	1.29774	yes	8.8911	36.8766	2.05227	yes	6.6657	21.5212	1.69093	yes
	Glyma.13G259500	0.173139	0	#NAME?	no	0.187127	0.178724	-0.0662908	no	0.187554	3.76141	4.3259	yes	0.154911	11.3265	6.19211	yes	ATGA2OX1 (GIBBERELLIN 2-OXIDASE 1); gibberellin 2-beta-dioxygenase	3.89759	3.90691	0.00344486	no	3.72617	2.47466	-0.590459	no	2.4706	0.467176	-2.40282	yes	2.40252	4.17992	0.798926	no
	Glyma.13G218200	0.829369	5.83428	2.81447	yes	0.881148	12.4121	3.81622	yes	0.882593	2.91513	1.72374	yes	0.7308	1.37613	0.91307	no	ATGA2OX2 | ATGA2OX2; gibberellin 2-beta-dioxygenase	12.959	3.88349	-1.73853	yes	8.23402	3.86781	-1.09008	yes	11.1997	9.06545	-0.305014	no	7.36498	16.1532	1.13307	yes
	Glyma.13G218200	0.829369	5.83428	2.81447	yes	0.881148	12.4121	3.81622	yes	0.882593	2.91513	1.72374	yes	0.7308	1.37613	0.91307	no	ATGA2OX2 | ATGA2OX2; gibberellin 2-beta-dioxygenase	12.959	3.88349	-1.73853	yes	8.23402	3.86781	-1.09008	yes	11.1997	9.06545	-0.305014	no	7.36498	16.1532	1.13307	yes
	Glyma.15G093900	1.83591	4.63654	1.33656	yes	1.89242	3.05952	0.693069	no	1.89609	3.24746	0.776284	yes	1.57219	18.0599	3.52195	yes	ATGA2OX2 | ATGA2OX2; gibberellin 2-beta-dioxygenase	1.65025	1.83592	0.153817	no	4.02353	3.24014	-0.312408	no	4.11417	11.2408	1.45007	yes	3.83114	25.258	2.72089	yes
	Glyma.15G248400	8.27534	0.563991	-3.87507	yes	10.0855	11.5711	0.198248	no	10.0992	10.2477	0.0210577	no	8.41915	10.8409	0.364739	no	ATGA2OX2; gibberellin 2-beta-dioxygenase	3.66629	3.91572	0.0949542	no	2.91649	3.6825	0.336451	no	3.59597	2.88959	-0.315514	no	3.90376	9.71623	1.31553	yes
	Glyma.11G003200	21.7364	0.687858	-4.98186	yes	19.9528	4.25288	-2.23008	yes	20.0037	8.33991	-1.26216	yes	16.4329	27.3671	0.735852	yes	ATGA2OX8 | ATGA2OX8 (GIBBERELLIN 2-OXIDASE 8); gibberellin 2-beta-dioxygenase	0.0477798	0.0471759	-0.0183516	no	0.0694017	0.00847632	-3.03346	no	0.0292721	0.00734821	-1.99406	no	0.0414211	0.0212983	-0.959629	no
	Glyma.07G033800	4.97649	0.0331901	-7.22823	no	4.68658	0.111475	-5.39375	yes	4.70225	0.701812	-2.74419	yes	3.85382	0.779799	-2.30511	yes	ATGA3OX1, GA4 | GA4 (GA REQUIRING 4); gibberellin 3-beta-dioxygenase	0	0.00962867	inf	no	0	0	0	no	0.0374394	0.0364404	-0.0390166	no	0	0.0680278	inf	no
	Glyma.08G208300	3.68968	0.190336	-4.27687	yes	3.40911	0.0236993	-7.16841	no	3.41958	3.94686	0.206886	no	2.78551	0.660795	-2.07567	yes	ATGA3OX1, GA4 | GA4 (GA REQUIRING 4); gibberellin 3-beta-dioxygenase	0.052893	0.336794	2.67072	no	0.186068	0.129366	-0.52437	no	0.509122	1.5701	1.62477	no	0.11814	0.737395	2.64194	no
	Glyma.15G012100	3.16136	0.225356	-3.81026	yes	3.31869	0.967595	-1.77814	yes	3.32813	5.49108	0.722377	yes	2.72872	0.711235	-1.93983	yes	ATGA3OX1, GA4 | GA4 (GA REQUIRING 4); gibberellin 3-beta-dioxygenase	0.327668	0.209276	-0.646828	no	0.0792415	0.0778701	-0.0251856	no	0.103523	0.0397059	-1.38253	no	0.0586748	0	#NAME?	no
	Glyma.17G205300	3.1223	35.3696	3.50183	yes	3.38951	4.11218	0.278827	no	3.3991	0.906963	-1.90604	yes	2.82143	1.75624	-0.683939	no	ATGA3OX1, GA4 | GA4 (GA REQUIRING 4); gibberellin 3-beta-dioxygenase	1.04361	0.789254	-0.403027	no	0.827717	1.5991	0.95005	no	0.437866	1.97034	2.16988	yes	0.406486	0.260556	-0.641608	no
	Glyma.06G213100	1.38841	0.244887	-2.50325	yes	1.33506	0.55387	-1.26928	yes	1.33859	2.2957	0.778218	yes	1.09125	4.22268	1.95217	yes	RGA2, GAI | GAI (GA INSENSITIVE); transcription factor	3.5106	5.51876	0.652626	no	3.43443	6.6091	0.944382	yes	2.90838	5.23421	0.847759	no	4.09895	1.78408	-1.20008	yes
	Glyma.05G049300	0.164332	0.100217	-0.713485	no	0.138388	0.621969	2.16812	yes	0.139267	3.24246	4.54116	yes	0.114918	0.200278	0.801399	no	scarecrow transcription factor family protein	10.6824	11.3555	0.0881634	no	11.696	5.01794	-1.22085	yes	7.37606	2.06338	-1.83784	yes	8.71374	3.71835	-1.22863	yes
	Glyma.11G065200	0.499299	2.05915	2.04407	yes	0.419401	0.90751	1.11358	yes	0.420572	0.397369	-0.0818724	no	0.345292	0.634723	0.878307	no	scarecrow transcription factor family protein	3.34685	4.22371	0.335709	no	3.38144	7.99731	1.24188	yes	4.19277	14.3456	1.77463	yes	4.07261	8.5219	1.06522	yes
	Glyma.17G131200	0.150423	0.018571	-3.0179	no	0.127128	0.0335739	-1.92087	no	0.127651	3.35408	4.71564	yes	0.105005	0.321486	1.6143	no	scarecrow transcription factor family protein	14.26	15.5589	0.125769	no	16.1932	6.80509	-1.2507	yes	10.9125	2.94043	-1.89189	yes	11.3741	5.33258	-1.09284	yes
	Glyma.08G146900	1.62696	0.020877	-6.28412	no	1.83388	0.550594	-1.73584	yes	1.83654	0.25134	-2.86928	yes	1.52769	0.286896	-2.41275	yes	SCL18, LAS | LAS (LATERAL SUPPRESSOR); transcription factor	0.0191027	0.0750593	1.97425	no	0	0.167615	inf	no	0.078739	0.0818775	0.0563882	no	0.110772	0.0197819	-2.48534	no
	Glyma.04G138900	6.66165	4.0618	-0.713762	yes	7.06803	25.3796	1.84429	yes	7.08646	2.91957	-1.27931	yes	5.86537	0.725026	-3.01612	yes	SCL3 | SCL3 (SCARECROW-LIKE 3); transcription factor	1.99051	2.13815	0.103224	no	1.8662	1.67127	-0.159158	no	2.2711	1.64375	-0.4664	no	1.17527	3.23797	1.46209	yes
Jasmonate	Glyma.13G047300	17.9923	7.07424	-1.34673	yes	17.8935	4.20107	-2.09061	yes	17.9485	28.8267	0.683539	yes	14.8439	93.5774	2.6563	yes	AOC3 | AOC3 (ALLENE OXIDE CYCLASE 3)	43.8147	65.9188	0.589276	no	59.6805	84.3884	0.499785	no	47.3194	323.498	2.77325	yes	56.1388	200.145	1.83397	no
	Glyma.19G044900	34.1396	6.32689	-2.43188	yes	36.9465	6.889	-2.42307	yes	37.0546	27.6105	-0.424435	yes	30.5808	125.467	2.03661	yes	AOC3 | AOC3 (ALLENE OXIDE CYCLASE 3)	82.7228	101.743	0.298579	no	145.367	71.3721	-1.02627	yes	107.164	216.113	1.01197	no	103.744	472.095	2.18604	no
	Glyma.08G256600	2.92534	0.268243	-3.44699	yes	3.1055	0.470922	-2.72126	yes	3.11025	16.2262	2.38323	yes	2.54832	25.6947	3.33385	yes	AOC4 | AOC4 (ALLENE OXIDE CYCLASE 4)	5.59692	8.21713	0.554002	no	12.7175	6.30907	-1.01131	yes	11.9759	11.5896	-0.0473008	no	11.3456	133.799	3.55986	yes
	Glyma.08G256600	2.92534	0.268243	-3.44699	yes	3.1055	0.470922	-2.72126	yes	3.11025	16.2262	2.38323	yes	2.54832	25.6947	3.33385	yes	AOC4 | AOC4 (ALLENE OXIDE CYCLASE 4)	5.59692	8.21713	0.554002	no	12.7175	6.30907	-1.01131	yes	11.9759	11.5896	-0.0473008	no	11.3456	133.799	3.55986	yes
	Glyma.11G130300	47.2453	2.94046	-4.00606	yes	38.5411	34.4891	-0.160256	no	38.6747	2.27231	-4.08916	yes	31.9928	1.05167	-4.92699	yes	ATLOX2, LOX2 | LOX2 (LIPOXYGENASE 2)	0.0112507	0.0184465	0.713328	no	0.0123104	0.0204365	0.731266	no	0.0785223	0.0434866	-0.852533	no	0.022962	0.0825136	1.84538	no
	Glyma.12G054700	131.552	125.771	-0.0648357	no	124.123	114.849	-0.112026	no	124.444	27.9504	-2.15456	yes	103.025	14.7168	-2.80745	yes	ATLOX2, LOX2 | LOX2 (LIPOXYGENASE 2)	0.0439536	0.0581124	0.402865	no	0.0174421	0.727282	5.38187	yes	0.0515963	1.54203	4.90142	yes	0.00986146	0.946995	6.58541	no
	Glyma.20G054000	27.5489	15.4056	-0.838538	yes	27.8039	2.79331	-3.31524	yes	27.9142	42.605	0.610023	yes	22.8442	49.5473	1.11698	yes	ATLOX2, LOX2 | LOX2 (LIPOXYGENASE 2)	0.503336	0.278173	-0.855537	no	0.358366	0.901742	1.33128	yes	1.0475	1.23515	0.237748	no	0.980727	2.19426	1.16181	no
	Glyma.16G134000	16.5786	0.068797	-7.91276	no	16.9903	0.877518	-4.27514	yes	17.0576	13.6797	-0.318385	no	14.0867	10.9768	-0.359881	no	BSMT1 | BSMT1; S-adenosylmethionine-dependent methyltransferase	0	0	0	no	0	0	0	no	0.0147628	0	#NAME?	no	0	0	0	no
	Glyma.04G035000	0.509523	7.09964	3.80053	yes	0.480059	1.58435	1.72261	yes	0.481787	0.426066	-0.17732	no	0.39549	1.59977	2.01616	yes	CYP74A, AOS | AOS (ALLENE OXIDE SYNTHASE)	0.491318	2.63815	2.4248	yes	3.28375	0.147394	-4.47759	yes	20.0668	0.131873	-7.24951	yes	1.21309	20.5186	4.08018	yes
	Glyma.14G078600	4.31089	1.13418	-1.92633	yes	3.91237	0.971423	-2.00987	yes	3.92191	4.85873	0.309023	no	3.21741	14.9234	2.21361	yes	CYP74A, AOS | AOS (ALLENE OXIDE SYNTHASE); hydro-lyase/ oxygen binding	16.9544	27.5355	0.699634	no	50.3056	27.0135	-0.897035	yes	41.6158	138.628	1.73602	yes	42.3416	224.447	2.40623	no
	Glyma.12G191400	166.883	18.3015	-3.1888	yes	161.826	28.8704	-2.48678	yes	162.163	46.7814	-1.79344	yes	132.859	76.5409	-0.795589	yes	CYP74B2, HPL1 | HPL1 (HYDROPEROXIDE LYASE 1)	0.879646	1.22111	0.473201	no	0.842911	1.0033	0.251307	no	0.848313	0.656146	-0.37058	no	0.789504	0.887391	0.168623	no
	Glyma.14G072300	3.56405	0.0311678	-6.83732	no	3.54692	0.304452	-3.54228	yes	3.56303	2.80624	-0.344466	no	2.93263	2.55492	-0.198913	no	JMT (JASMONIC ACID CARBOXYL METHYLTRANSFERASE); jasmonate O-methyltransferase	0	0	0	no	0	0	0	no	0	0	0	no	0	0	0	no
	Glyma.08G169800	2.02057	0.269659	-2.90555	yes	1.85426	8.65237	2.22225	yes	1.85812	4.48088	1.26994	yes	1.52121	11.551	2.92473	yes	kelch repeat-containing protein	77.3614	62.0544	-0.318082	no	47.2205	22.4274	-1.07415	yes	105.772	33.3678	-1.66443	yes	114.661	56.4645	-1.02196	no
	Glyma.08G102900	3.2573	0.654216	-2.31584	yes	2.90293	2.11461	-0.457121	no	2.91363	4.80243	0.720945	yes	2.38968	2.22503	-0.102993	no	lipoxygenase family protein	29.9589	24.03	-0.318145	no	24.0457	16.8278	-0.514936	no	21.1792	15.0623	-0.491699	no	20.8077	15.9703	-0.381723	no
	Glyma.03G237300	0.291365	2.24421	2.94531	yes	0.297802	1.47719	2.31042	yes	0.298795	1.69105	2.50069	yes	0.245654	0.156295	-0.652357	no	LOX1 (Lipoxygenase 1); lipoxygenase	0.0168098	0.205722	3.61332	no	0.163157	0.600973	1.88104	yes	0.0574297	0.409095	2.83257	no	0.0976111	0.0553342	-0.818875	no
	Glyma.04G105900	0.186544	0.180039	-0.0512088	no	0.174052	0.290442	0.738734	no	0.174617	100.614	9.17042	yes	0.144477	1.53462	3.40897	yes	LOX1 (Lipoxygenase 1); lipoxygenase	1.53911	1.13467	-0.439823	no	25.1884	3.1806	-2.98539	yes	35.3373	42.5655	0.268493	no	23.2332	41.8999	0.850758	no
	Glyma.08G189200	0.161623	0.194341	0.265953	no	0.177797	0.35102	0.981322	no	0.178696	3.24972	4.18473	yes	0.148757	0.645667	2.11783	yes	LOX1 (Lipoxygenase 1); lipoxygenase	5.06027	5.94225	0.231796	no	7.13377	6.02269	-0.244255	no	4.64159	4.47035	-0.0542288	no	3.95188	13.1906	1.7389	yes
	Glyma.08G189600	19.2026	84.1845	2.13226	yes	19.1562	37.1612	0.955982	yes	19.2457	0.749822	-4.68184	yes	16.0646	6.14201	-1.3871	yes	LOX1 (Lipoxygenase 1); lipoxygenase	13.8184	14.9652	0.115021	no	23.1291	10.0268	-1.20584	yes	17.0592	6.55111	-1.38074	yes	34.4646	27.9777	-0.300836	no
	Glyma.08G189800	0.170001	0	#NAME?	no	0.167994	0.00702265	-4.58025	no	0.168593	4.50477	4.73983	yes	0.138526	0.723215	2.38427	yes	LOX1 (Lipoxygenase 1); lipoxygenase	0.12712	0.217571	0.775292	no	0.195343	0.124381	-0.651241	no	0.196837	0.0717869	-1.45521	no	0.307096	0.256744	-0.258355	no
	Glyma.10G153900	19.7385	4.32915	-2.18886	yes	17.6734	27.8406	0.65561	yes	17.7169	23.1943	0.388645	no	14.7002	14.5471	-0.0151044	no	LOX1 (Lipoxygenase 1); lipoxygenase	16.1631	12.357	-0.387375	no	11.5149	7.75305	-0.570664	no	10.004	7.54139	-0.407671	no	11.9242	14.4639	0.278572	no
	Glyma.13G347700	327.575	137.819	-1.24905	yes	353.991	417.025	0.236423	no	355.208	379.337	0.0948157	no	294.443	1340.32	2.18652	yes	LOX1 (Lipoxygenase 1); lipoxygenase	801.776	689.242	-0.218189	no	898.027	1235.02	0.4597	no	959.299	464.648	-1.04584	no	901.872	2398.46	1.41111	no
	Glyma.13G347800	96.5468	120.059	0.314439	no	95.8536	98.1442	0.0340715	no	96.2139	114.968	0.256911	no	79.7947	326.948	2.0347	yes	LOX1 (Lipoxygenase 1); lipoxygenase	94.5031	70.0873	-0.431209	no	96.9158	129.518	0.418345	no	97.5126	43.3263	-1.17035	yes	102.874	271.339	1.39922	no
	Glyma.15G026400	35.1872	130.537	1.89134	yes	35.2638	65.4156	0.891448	yes	35.4656	255.133	2.84675	yes	29.4463	474.675	4.01078	yes	LOX1 (Lipoxygenase 1); lipoxygenase	59.2993	56.8001	-0.0621228	no	45.8086	149.809	1.70944	yes	33.9985	65.4224	0.944314	no	36.7752	230.645	2.64887	yes
	Glyma.15G026500	706.794	322.376	-1.13255	yes	717.178	719.159	0.00397943	no	719.567	415.038	-0.793886	yes	595.413	2456.95	2.04491	yes	LOX1 (Lipoxygenase 1); lipoxygenase	20.8834	15.9939	-0.384827	no	50.7832	54.7739	0.109135	no	50.8324	72.9032	0.520233	no	43.0195	95.5633	1.15147	no
	Glyma.13G030300	5.57556	31.1164	2.48049	yes	5.83732	10.3187	0.821879	yes	5.85124	5.70427	-0.0367016	no	4.86362	6.42426	0.4015	no	LOX2 (LIPOXYGENASE 2)	0.396478	0.470105	0.245743	no	1.73153	0.174705	-3.30906	yes	2.95596	0.393758	-2.90824	yes	0.956827	7.60859	2.9913	yes
	Glyma.07G196800	0.253707	1.07548	2.08374	yes	0.263713	0.222279	-0.246595	no	0.264658	0.709373	1.42242	yes	0.219006	0.184878	-0.244396	no	LOX3 (Lipoxygenase 3); lipoxygenase	12.6354	11.5886	-0.124763	no	25.3999	7.73273	-1.71577	yes	41.6763	8.08384	-2.36612	yes	15.1149	115.024	2.92789	yes
	Glyma.13G239000	8.24638	2.86988	-1.52277	yes	8.23374	2.33966	-1.81525	yes	8.25361	1.21274	-2.76675	yes	6.83443	0.366512	-4.22089	yes	LOX3 | LOX3 (Lipoxygenase 3); lipoxygenase	0.287291	0.402549	0.486652	no	0.43907	1.04245	1.24746	no	0.409986	1.47491	1.84698	no	0.444022	0.658898	0.569424	no
salicylic acid	Glyma.20G144600	19.8524	2.50486	-2.98651	yes	17.7275	19.0891	0.106756	no	17.7681	4.02037	-2.14389	yes	14.7566	10.6187	-0.474751	no	LOX5 | LOX5; lipoxygenase	37.6886	39.8164	0.0792372	no	28.9794	30.6669	0.0816555	no	32.4522	31.4821	-0.0437822	no	47.0185	33.084	-0.507095	no
	Glyma.13G109800	1.39609	1.08269	-0.366778	no	1.41457	2.89714	1.03427	yes	1.42011	2.56926	0.855352	yes	1.16676	35.3501	4.92114	yes	OPR3 | OPR3 (OPDA-REDUCTASE 3)	4.85806	2.87471	-0.756965	no	9.16079	0.339854	-4.75248	yes	8.85801	1.7678	-2.32503	yes	5.51246	61.2833	3.47473	yes
	Glyma.02G121000	2.61122	0.171769	-3.92618	yes	2.77366	1.09752	-1.33754	yes	2.78466	1.32417	-1.07242	yes	2.29128	2.41564	0.0762522	no	S-adenosyl-L-methionine:carboxyl methyltransferase family protein	2.36632	3.49584	0.562996	no	2.85493	3.55347	0.315775	no	3.01315	2.44124	-0.303661	no	4.47861	2.09679	-1.09487	no
