# Supplementary material for: Genome-wide transcriptional profiling for elucidating the effects of brassinosteroids on Glycine max during early vegetative development
Source: Sci Rep. 2019 Nov 6;9:16085. doi: 10.1038/s41598-019-52599-3 (PMC6834599; doi:10.1038/s41598-019-52599-3)
Supplement: Supplementary file 5 — Supplementary table 4 [file 41598_2019_52599_MOESM5_ESM.xlsx]

## Sheet: Supplementary Table 4
Supplementary Table 4. Differentially expressed genes involved in abiotic or biotic stress pathways according to Mapman results. The annotations and expression patterns of stress related DEGs under various BR concentrations or drought treatments were listed.
Stress		Gene ID	FPKM-CK	FPKM-Pcz	Pcz (log2(fold_change))	significant	FPKM-CK	FPKM-Pcz-BL	Pcz-BL(log2(fold_change))	significant	FPKM-CK	FPKM-Pcz-BL-1h	Pcz-BL-1h(log2(fold_change))	significant	FPKM-CK	FPKM-Pcz-BL-8h	Pcz-BL-8h(log2(fold_change))	significant	DESCRIPTION	FPKM-CK	FPKM-VMS	VMS-root (log2(fold_change))	significant	FPKM-CK	FPKM-MS	MS-root (log2(fold_change))	significant	FPKM-CK	FPKM-SS	SS-root (log2(fold_change))	significant	FPKM-CK	FPKM-SR	SR-root (log2(fold_change))	significant
Biotic	Biotic/respiratory burst/signaling	Glyma.18G022600	0.612643	5.87629	3.26179	yes	0.663924	3.26657	2.29869	yes	0.665088	0.130138	-2.3535	yes	0.550313	0.0373903	-3.87952	yes	unknown protein	0.0512983	0.124138	1.27496	no	0.268978	1.21866	2.17973	yes	0.0829149	1.91325	4.52825	yes	0.118691	0.379187	1.6757	no
		Glyma.10G227700	3.7577	1.48484	-1.33954	yes	3.73663	1.76795	-1.07966	yes	3.74828	4.79551	0.355455	no	3.09453	13.055	2.07681	yes	acidic endochitinase (CHIB1)	36.3743	10.3557	-1.8125	yes	16.8651	6.38302	-1.40173	yes	20.6585	5.24041	-1.97898	yes	21.0668	42.3824	1.00849	yes
		Glyma.12G156600	0.27112	11.2133	5.37013	yes	0.251915	2.48492	3.30219	yes	0.252143	1.01295	2.00625	yes	0.2083	0.369787	0.828034	no	acidic endochitinase (CHIB1)	0.593593	1.27752	1.1058	no	2.56108	0.518707	-2.30376	yes	2.63871	0.839987	-1.65139	yes	1.79085	18.5654	3.3739	yes
		Glyma.16G173000	12.3196	43.2256	1.81094	yes	12.964	196.349	3.92084	yes	12.9586	96.4592	2.89601	yes	10.7352	117.045	3.44664	yes	acidic endochitinase (CHIB1)	24.5652	11.6771	-1.07293	no	12.7064	7.34285	-0.79114	yes	13.4208	7.05241	-0.928284	no	20.3755	35.3257	0.793882	no
		Glyma.19G076200	0.411878	0.036137	-3.51067	no	0.437896	0.559131	0.352597	no	0.439847	3.81745	3.11753	yes	0.360413	1.93304	2.42314	yes	acidic endochitinase (CHIB1)	0.141389	0.302735	1.09839	no	0.166777	0.102521	-0.702005	no	0.093817	0.0591766	-0.664823	no	0.0861363	0.0456037	-0.917471	no
		Glyma.20G164900	10.136	0.19423	-5.70557	yes	11.1442	7.36679	-0.597184	no	11.1653	4.96587	-1.1689	yes	9.20003	23.0987	1.3281	yes	acidic endochitinase (CHIB1)	0.0429015	0.0613534	0.516113	no	0.0975886	0.0523822	-0.897636	no	0.0314772	0.0318538	0.0171572	no	0	0.0333312	inf	no
		Glyma.13G094200	2.11507	0.220193	-3.26387	yes	2.27443	0.27674	-3.0389	yes	2.28542	4.78056	1.06472	yes	1.8675	2.87459	0.622248	no	allergen V5/Tpx-1-related family protein	20.6369	36.9549	0.840538	no	17.3531	11.3177	-0.616607	no	19.9305	3.76623	-2.40378	yes	24.968	17.1676	-0.540397	no
		Glyma.11G124500	5.30053	32.0367	2.59552	yes	6.07698	14.1364	1.21799	yes	6.08225	6.87898	0.177589	no	5.05197	54.3643	3.42774	yes	ATCHITIV, CHIV, ATEP3 | ATEP3 (Arabidopsis thaliana chitinase class IV); chitinase	4.75164	5.96536	0.328182	no	9.79234	2.7065	-1.85523	yes	10.8026	6.76244	-0.675763	no	7.10264	31.7385	2.15981	yes
		Glyma.13G346700	9.61484	71.8274	2.9012	yes	10.3328	131.912	3.67427	yes	10.3288	27.5694	1.4164	yes	8.59511	20.7398	1.27082	yes	ATCHITIV, CHIV, ATEP3 | ATEP3 (Arabidopsis thaliana chitinase class IV); chitinase	27.9403	8.91263	-1.64843	yes	21.8959	1.31251	-4.06026	yes	22.0699	1.10863	-4.31523	yes	13.986	14.1727	0.0191291	no
		Glyma.05G245800	0.397913	0.144073	-1.46565	no	0.337777	0.0485563	-2.79834	no	0.338997	4.83129	3.83307	yes	0.276442	11.72	5.40585	yes	ATLP-1 (Arabidopsis thaumatin-like protein 1)	26.3921	30.5858	0.212754	no	40.858	19.2174	-1.08821	yes	16.6131	7.89489	-1.07333	yes	20.2155	5.304	-1.93031	yes
		Glyma.08G053600	3.41066	0.256418	-3.73348	yes	3.57338	0.21878	-4.02973	yes	3.57574	5.43739	0.604675	yes	2.93143	9.6052	1.71221	yes	ATLP-1 (Arabidopsis thaumatin-like protein 1)	27.6778	35.2631	0.34943	no	40.3584	16.5286	-1.2879	yes	17.55	6.64419	-1.4013	yes	18.7889	4.28418	-2.13279	yes
		Glyma.05G204800	40.0726	11.066	-1.85648	yes	35.4129	31.1181	-0.186523	no	35.4743	0.52255	-6.08506	yes	29.3331	0.307856	-6.57413	yes	ATOSM34 (OSMOTIN 34)	3.18157	1.91473	-0.732598	no	18.5281	1.56989	-3.56098	yes	72.9859	2.34672	-4.9589	yes	6.3663	165.224	4.69782	yes
		Glyma.11G025600	0.192676	3.26203	4.08152	yes	0.181276	3.6369	4.32645	yes	0.181989	0.542834	1.57666	no	0.150331	0.716165	2.25215	yes	ATOSM34 (OSMOTIN 34)	87.3369	84.3505	-0.0501942	no	108.035	15.0918	-2.83967	yes	229.511	17.762	-3.6917	yes	84.0948	254.135	1.59551	no
		Glyma.15G062400	13.0253	118.645	3.18725	yes	15.7758	204.659	3.69743	yes	15.7913	21.3779	0.436988	no	13.1787	19.2001	0.54291	no	ATPRB1 (Arabidopsis thaliana basic pathogenesis-related protein 1)	22.9764	15.5525	-0.563007	no	92.466	3.48175	-4.73104	yes	84.5409	1.89833	-5.47685	yes	11.296	82.1438	2.86234	yes
		Glyma.15G062500	11.7279	22.6736	0.951073	yes	12.6752	97.5421	2.94402	yes	12.6871	46.7097	1.88036	yes	10.5765	33.0354	1.64315	yes	ATPRB1 (Arabidopsis thaliana basic pathogenesis-related protein 1)	5.07348	7.17702	0.500411	no	40.1987	0.983895	-5.3525	yes	21.4474	0.223559	-6.58401	yes	5.61078	16.7642	1.57911	yes
		Glyma.09G038500	17.2434	2.58066	-2.74023	yes	17.6423	6.24879	-1.49739	yes	17.6398	64.7511	1.87607	yes	14.6877	5.69003	-1.3681	yes	chitinase	14.2435	26.6017	0.901217	no	16.1363	29.4392	0.867434	yes	11.725	8.88076	-0.400828	no	14.7174	5.01409	-1.55346	yes
		Glyma.15G143600	19.4526	4.28777	-2.18166	yes	20.0405	8.00698	-1.32359	yes	20.0557	80.1947	1.99949	yes	16.6575	17.3312	0.0572062	no	chitinase	24.1613	43.4994	0.848297	no	24.3933	45.8062	0.909056	yes	20.4334	16.5395	-0.305014	no	24.3564	9.51144	-1.35657	yes
		Glyma.02G007400	1.40485	1.21411	-0.210518	no	1.67061	2.39667	0.52066	no	1.67188	2.43646	0.543313	no	1.38829	7.86474	2.50209	yes	chitinase, putative	2.00637	2.36637	0.23809	no	2.96075	3.25658	0.137397	no	6.12682	1.72528	-1.82831	yes	1.93765	6.38636	1.72069	yes
		Glyma.06G187300	0.646655	0.86441	0.418719	no	0.640761	3.90756	2.60841	yes	0.641284	4.91135	2.93708	yes	0.532333	7.47859	3.81236	yes	EDS1 (ENHANCED DISEASE SUSCEPTIBILITY 1)	1.93168	1.10397	-0.807153	no	1.53059	0.468775	-1.70712	yes	2.03322	1.63742	-0.312345	no	2.14975	3.10292	0.529461	no
		Glyma.08G259200	101.274	18.8964	-2.42208	yes	94.48	29.1661	-1.69572	yes	94.7078	114.11	0.268867	no	77.4427	342.237	2.1438	yes	ERH2, ELP1, CTL1, ELP, HOT2, POM1 | POM1 (POM-POM1); chitinase	269.665	269.863	0.00106068	no	248.878	188.885	-0.397932	no	149.16	75.5316	-0.981711	no	162.228	88.6314	-0.872132	no
		Glyma.15G206800	0.114246	49.7651	8.76685	yes	0.107549	3.39126	4.97875	yes	0.107677	0.296451	1.46109	no	0.0887174	1.00312	3.49914	yes	glycosyl hydrolase family 18 protein	10.9854	15.6385	0.509518	no	17.9853	14.2194	-0.338952	no	24.8376	10.6336	-1.2239	yes	9.00887	33.806	1.90786	yes
		Glyma.17G076100	1.18772	33.5059	4.81815	yes	1.20369	12.2186	3.34354	yes	1.2058	0.967441	-0.317748	no	0.997015	2.00987	1.01141	yes	glycosyl hydrolase family 18 protein	0.141525	0	#NAME?	no	0.221825	0.0822546	-1.43126	no	0.308697	0.0833836	-1.88836	no	0.138001	0.524999	1.92763	no
		Glyma.17G217000	19.0555	5.53685	-1.78307	yes	19.5237	18.3808	-0.0870274	no	19.5647	4.31575	-2.18057	yes	16.1817	18.2379	0.172577	no	glycosyl hydrolase family 18 protein	17.948	25.092	0.483407	no	21.2221	5.56462	-1.93121	yes	17.2614	7.16648	-1.26821	yes	31.4801	37.8081	0.264256	no
		Glyma.13G048800	1.63633	0.0986891	-4.05143	yes	1.68301	0.228574	-2.88031	yes	1.68766	3.89681	1.20727	yes	1.39097	2.85575	1.03778	yes	glycosyl hydrolase family 81 protein	122.246	67.7883	-0.850681	no	96.0873	13.1994	-2.86387	yes	116.584	10.3899	-3.48811	yes	55.3476	183.345	1.72796	yes
		Glyma.18G266900	5.29817	0.888564	-2.57595	yes	5.7484	11.3621	0.982999	yes	5.76298	15.9381	1.4676	yes	4.76421	32.6604	2.77723	yes	glycosyl hydrolase family 81 protein	6.16411	10.2593	0.734965	no	4.30739	1.05394	-2.03102	yes	5.12468	0.152086	-5.0745	yes	5.42043	3.91312	-0.470088	no
		Glyma.12G214100	2.47141	0.915888	-1.43209	yes	2.38265	4.38281	0.879288	yes	2.38603	3.16153	0.406009	no	1.96589	12.448	2.66266	yes	NDR1 (NON RACE-SPECIFIC DISEASE RESISTANCE 1)	17.98	20.3112	0.175881	no	5.92393	17.6399	1.57422	yes	18.1191	30.2012	0.737092	no	8.34254	27.9338	1.74345	yes
		Glyma.12G064300	0.249224	0.0311868	-2.99844	no	0.272484	0.0454039	-2.58528	no	0.273454	17.3066	5.98388	yes	0.220722	2.02784	3.19965	yes	osmotin-like protein, putative	34.1329	29.8067	-0.195525	no	40.319	26.1954	-0.622147	yes	22.8137	12.1203	-0.912481	yes	26.2415	21.3059	-0.300596	no
		Glyma.08G002100	4.57476	6.31227	0.464464	no	4.17197	8.13504	0.963419	yes	4.18163	8.51999	1.02679	yes	3.47425	14.1194	2.0229	yes	PAD4 (PHYTOALEXIN DEFICIENT 4); triacylglycerol lipase	18.8796	23.3793	0.308405	no	18.1435	28.0924	0.630729	yes	27.47	59.4676	1.11425	yes	15.9424	21.1163	0.405489	no
		Glyma.06G123800	9.39258	64.5858	2.78162	yes	10.3641	85.6638	3.04709	yes	10.424	16.4523	0.658382	yes	8.71666	11.8773	0.446362	no	pathogenesis-related family protein	7.37813	17.0822	1.21116	yes	27.2725	16.742	-0.703978	yes	24.7383	24.5313	-0.0121253	no	15.555	50.2831	1.6927	yes
		Glyma.13G269100	5.92378	0.792286	-2.90243	yes	6.14338	1.51082	-2.0237	yes	6.16658	9.01992	0.548645	yes	5.09619	6.04504	0.246333	no	pathogenesis-related family protein	38.5712	33.2745	-0.213106	no	102.885	4.961	-4.37426	yes	44.2659	0.873902	-5.66258	yes	55.7822	9.34059	-2.57822	yes
		Glyma.04G023700	32.1091	1.37975	-4.54051	yes	34.1722	5.77556	-2.56479	yes	34.2227	11.8475	-1.53038	yes	28.0424	12.8961	-1.12067	yes	pathogenesis-related thaumatin family protein	13.3676	16.8554	0.334468	no	9.7622	8.32965	-0.22895	no	5.64815	4.14335	-0.44698	no	8.19251	1.34643	-2.60517	yes
		Glyma.06G023900	2.60593	0.0253338	-6.68459	no	2.40019	0.220093	-3.44696	yes	2.40433	0.543395	-2.14556	yes	1.964	1.99118	0.0198279	no	pathogenesis-related thaumatin family protein	24.6506	33.2404	0.431312	no	20.7418	8.44838	-1.29579	yes	14.0566	2.47722	-2.50445	yes	19.6216	2.30834	-3.08752	yes
		Glyma.11G077700	4.91644	6.09711	0.310512	no	4.73954	0.788488	-2.58759	yes	4.74943	10.8261	1.18869	yes	3.88279	56.443	3.86163	yes	pathogenesis-related thaumatin family protein	21.3681	21.1392	-0.0155355	no	30.6742	22.747	-0.431349	no	38.0804	41.1953	0.113433	no	28.5918	57.0776	0.997324	yes
		Glyma.19G018400	4.78955	6.57608	0.45734	no	4.80727	1.19708	-2.0057	yes	4.81616	10.1842	1.08037	yes	3.9682	8.93918	1.17166	yes	pathogenesis-related thaumatin family protein	12.0715	14.6424	0.278548	no	12.5704	34.7366	1.46642	yes	13.06	15.5181	0.248788	no	16.0071	8.85468	-0.854202	no
		Glyma.12G031200	3.63905	0.385011	-3.24059	yes	3.55002	0.522988	-2.76298	yes	3.56067	14.1834	1.99398	yes	2.90063	4.41103	0.604752	no	thaumatin, putative	20.8294	24.3787	0.227003	no	22.2557	12.0544	-0.884608	yes	16.6981	5.04708	-1.72616	yes	15.6112	9.66912	-0.691121	no
		Glyma.02G249500	0.339272	0.0392418	-3.11198	no	0.328534	0.0394435	-3.05818	no	0.329714	1.77163	2.42579	yes	0.268094	0.956501	1.83503	yes	thaumatin-like protein, putative	4.50948	4.85685	0.107058	no	3.3444	2.34131	-0.514431	no	3.38767	0.658031	-2.36407	yes	4.80953	3.68533	-0.3841	no
		Glyma.15G062300	6.24676	0.587767	-3.40979	yes	6.1088	0.283438	-4.42978	yes	6.13191	7.4125	0.273623	no	4.99606	1.87743	-1.41203	yes	PR-1-LIKE (PATHOGENESIS-RELATED PROTEIN-1-LIKE)	61.4111	123.55	1.00853	no	64.9772	19.6346	-1.72654	yes	12.8153	3.9485	-1.69849	yes	31.9364	2.90963	-3.45629	yes
		Glyma.20G205800	7.24976	85.899	3.56663	yes	7.89066	58.1824	2.88237	yes	7.92174	3.71854	-1.09108	yes	6.58345	20.1276	1.61226	yes	protease inhibitor, putative	113.32	55.5602	-1.02827	no	109.939	6.18298	-4.15226	yes	266.643	22.223	-3.58478	yes	126.876	353.194	1.47704	no
		Glyma.01G165400	4.31372	2.11316	-1.02953	yes	3.86673	0.669582	-2.52978	yes	3.8811	9.83147	1.34094	yes	3.18117	40.556	3.67228	yes	putative	16.5871	22.2742	0.425312	no	18.4853	28.2042	0.609534	yes	21.1371	25.5742	0.274908	no	25.3955	36.3919	0.519043	no
		Glyma.10G261200	15.0239	54.565	1.86072	yes	13.6025	103.89	2.93311	yes	13.6154	81.5229	2.58196	yes	11.3199	193.223	4.09334	yes	secretory protein, putative	12.9066	10.9496	-0.237236	no	16.5847	6.89978	-1.26523	no	12.6924	9.5867	-0.404856	no	9.81698	20.1532	1.03766	no
		Glyma.20G129900	12.0727	190.327	3.97867	yes	12.8525	97.7282	2.92673	yes	12.853	64.887	2.33582	yes	10.7195	104.65	3.28726	yes	secretory protein, putative	14.3354	17.0625	0.25125	no	25.3477	17.6751	-0.520133	no	57.7955	19.9259	-1.53631	yes	16.7307	42.2905	1.33784	yes
		Glyma.20G130000	0.491189	26.5474	5.75615	yes	0.446295	13.6545	4.93523	yes	0.445581	2.37404	2.41359	yes	0.369798	2.39744	2.69669	yes	secretory protein, putative	9.82805	5.06004	-0.957756	no	23.0983	3.61123	-2.67722	yes	122.555	28.6303	-2.09782	yes	12.6515	278.031	4.45786	yes
		Glyma.08G018900	0.727854	7.23573	3.31342	yes	0.726618	2.55228	1.81252	yes	0.72874	1.37296	0.913816	yes	0.602104	0.933504	0.632642	no	ATRBOH F (RESPIRATORY BURST OXIDASE PROTEIN F); NAD(P)H oxidase	10.2318	9.03666	-0.179201	no	7.63504	9.38282	0.297386	no	11.2022	13.6518	0.285301	no	11.2255	12.8278	0.192493	no
		Glyma.03G236300	0.655765	1.28902	0.975022	yes	0.629252	1.41824	1.17239	yes	0.631203	1.82081	1.5284	yes	0.522747	4.83751	3.21008	yes	ATRBOHB (RESPIRATORY BURST OXIDASE HOMOLOG B)	37.0327	48.6785	0.394485	no	30.4144	67.5284	1.15074	yes	71.1158	242.606	1.77038	no	32.8162	92.8227	1.50007	yes
		Glyma.10G152200	0.225468	1.596	2.82346	yes	0.217119	1.4798	2.76884	yes	0.217526	0.927872	2.09274	yes	0.180017	0.572064	1.66805	yes	ATRBOHB (RESPIRATORY BURST OXIDASE HOMOLOG B)	59.4176	44.2706	-0.424539	no	33.3576	66.2753	0.990458	yes	57.9257	165.826	1.5174	no	35.8175	55.7135	0.637361	no
		Glyma.19G233900	0.309132	1.28486	2.05532	yes	0.296049	1.14122	1.94667	yes	0.296384	0.41427	0.483101	no	0.245526	1.83298	2.90025	yes	ATRBOHB (RESPIRATORY BURST OXIDASE HOMOLOG B)	13.8141	23.683	0.777712	no	19.2042	10.2003	-0.912814	yes	41.4655	53.3434	0.363398	no	18.5781	60.6716	1.70742	yes
		Glyma.20G236200	0.141141	0.834368	2.56355	yes	0.133737	0.777848	2.54009	yes	0.133915	0.319714	1.25547	no	0.110749	0.160674	0.536846	no	ATRBOHB (RESPIRATORY BURST OXIDASE HOMOLOG B)	30.3315	13.5518	-1.16233	no	12.8438	15.9251	0.310229	no	20.5423	19.9525	-0.0420309	no	15.762	16.4898	0.0651192	no
		Glyma.13G278400	0.328075	0.0943376	-1.79812	no	0.3787	0.198445	-0.932318	no	0.379409	2.30877	2.6053	yes	0.313232	2.30159	2.87733	yes	ATMLO11, MLO11 | MLO11 (MILDEW RESISTANCE LOCUS O 11); calmodulin binding	6.67185	4.95951	-0.42789	no	6.97178	3.71513	-0.908114	yes	4.38893	4.94246	0.171361	no	3.91587	3.09904	-0.337511	no
		Glyma.03G179200	3.98009	0.300079	-3.72939	yes	4.20286	3.20918	-0.389165	no	4.21137	1.65456	-1.34784	yes	3.50378	0.622038	-2.49384	yes	ATMLO3, MLO3 | MLO3 (MILDEW RESISTANCE LOCUS O 3); calmodulin binding	0.0226313	0	#NAME?	no	0.0223731	0.0108911	-1.03862	no	0.0630989	0.0119427	-2.40148	no	0.0519843	0.0269059	-0.95015	no
		Glyma.13G234400	0.360439	1.81526	2.33235	yes	0.426334	3.26825	2.93846	yes	0.42636	0.414811	-0.0396186	no	0.355529	0.0345538	-3.36305	no	ATMLO6, MLO6 | MLO6 (MILDEW RESISTANCE LOCUS O 6); calmodulin binding	0.20107	0.48613	1.27364	no	0.110957	0.938398	3.0802	yes	1.08776	0.995527	-0.127831	no	0.566401	1.00628	0.829144	no
	PR-proteins	Glyma.01G160100	23.873	8.39892	-1.50711	yes	25.5217	82.0258	1.68435	yes	25.5471	59.5484	1.2209	yes	21.2482	102.594	2.27154	yes	PR3, PR-3, CHI-B, B-CHI, ATHCHIB | ATHCHIB (BASIC CHITINASE)	0.102033	0.0300883	-1.76176	no	0.03995	0.0155853	-1.35801	no	0.111774	0.0185128	-2.59398	no	0.106803	0.0553236	-0.948979	no
		Glyma.02G042500	1.70795	40.4145	4.56453	yes	1.6714	55.5692	5.05515	yes	1.66936	1.97023	0.239066	no	1.39354	2.71925	0.964461	yes	PR3, PR-3, CHI-B, B-CHI, ATHCHIB | ATHCHIB (BASIC CHITINASE); chitinase	24.7443	14.68	-0.753243	no	84.6664	12.2019	-2.79468	yes	213.9	31.4686	-2.76495	yes	34.6368	741.361	4.4198	no
		Glyma.16G119200	1.41291	1.06888	-0.402572	no	1.19016	2.05142	0.785463	no	1.1932	1.57244	0.39817	no	0.99198	21.8957	4.46419	yes	PR3, PR-3, CHI-B, B-CHI, ATHCHIB | ATHCHIB (BASIC CHITINASE); chitinase	0.152287	0.0494363	-1.62315	no	0.0147918	0.0126756	-0.222739	no	0.172558	0.0660919	-1.38454	no	0.077876	0.312998	2.0069	no
		Glyma.U037600	5.83436	0.569026	-3.35801	yes	6.95454	1.61716	-2.10449	yes	6.97738	5.00314	-0.479853	yes	5.7523	8.79219	0.612083	yes	disease resistance family protein	0.022206	0.00858429	-1.37118	no	0.0179286	0	#NAME?	no	0.0804986	0	#NAME?	no	0.0436115	0.0424427	-0.0391926	no
		Glyma.12G123400	0.0881517	0.121486	0.46273	no	0.115257	1.90006	4.04312	yes	0.11526	0.023856	-2.27246	no	0.0956983	0.00401011	-4.57678	no	disease resistance family protein	0.005595	0.0204057	1.86676	no	0.00526935	0.040805	2.95305	no	0.00513461	0.0484225	3.23735	no	0.00850066	0.05888	2.79213	no
		Glyma.13G003500	0.0872148	0.0547386	-0.672015	no	0.103349	0.471304	2.18913	yes	0.103304	1.30882	3.6633	yes	0.0859117	0.272214	1.66382	no	disease resistance family protein	0.0138812	0	#NAME?	no	0.00737845	0.00711034	-0.0533988	no	0.00670385	0.0144016	1.10317	no	0.0356416	0.0150693	-1.24195	no
		Glyma.14G042100	0.14155	0.234182	0.726321	no	0.175764	2.45265	3.80263	yes	0.176166	1.0456	2.56932	yes	0.146553	0.139018	-0.0761474	no	disease resistance family protein	0.230137	0.168262	-0.451779	no	0.169574	0.195287	0.203683	no	0.33704	0.0502886	-2.74462	no	0.165085	0.318181	0.946643	no
		Glyma.16G125600	0.173221	0.174783	0.0129513	no	0.210601	1.49594	2.82847	yes	0.21097	0.229338	0.120435	no	0.175739	0.101622	-0.790226	no	disease resistance family protein	0	0.00918306	inf	no	0	0.00490013	inf	no	0	0.00582056	inf	no	0	0.010426	inf	no
		Glyma.16G169200	0.326816	0.105556	-1.63047	no	0.398275	2.18601	2.45646	yes	0.398919	6.22643	3.96424	yes	0.330638	2.0877	2.65859	yes	disease resistance family protein	0.886942	0.623908	-0.507506	no	0.790469	0.728441	-0.117896	no	0.554799	0.65754	0.245114	no	0.553303	0.815172	0.559034	no
		Glyma.16G169300	0.260193	0.163761	-0.667991	no	0.301554	1.66089	2.46146	yes	0.301886	1.2421	2.04071	yes	0.250235	0.323411	0.370085	no	disease resistance family protein	0.185958	0.255611	0.458973	no	0.223885	0.234853	0.0690037	no	0.0904676	0.162788	0.847518	no	0.134887	0.221531	0.715754	no
		Glyma.16G169400	0.44422	0.344497	-0.366781	no	0.550655	3.96796	2.84918	yes	0.551486	2.03246	1.88183	yes	0.456284	0.475765	0.0603179	no	disease resistance family protein	0.278149	0.377826	0.441863	no	0.397753	0.322137	-0.304198	no	0.279272	0.39358	0.494984	no	0.217739	0.429153	0.978888	no
		Glyma.16G169900	0.320141	0.230572	-0.473486	no	0.40984	1.89056	2.20568	yes	0.410713	0	#NAME?	no	0.342156	0	#NAME?	no	disease resistance family protein	0.353438	0.701575	0.989142	no	0.520217	0.189218	-1.45906	yes	0.836554	0.358126	-1.22399	no	0.910179	0.389323	-1.22518	no
		Glyma.16G170900	1.70369	0.818268	-1.05801	yes	2.10718	9.00427	2.09529	yes	2.11166	8.24	1.96426	yes	1.74732	4.78034	1.45197	yes	disease resistance family protein	1.24888	1.61299	0.369102	no	1.42588	1.13791	-0.325465	no	2.13581	3.909	0.872016	no	1.50777	2.74714	0.865512	no
		Glyma.16G171200	0.31572	0.163535	-0.949044	no	0.398901	1.61265	2.01533	yes	0.400131	2.2553	2.49477	yes	0.332682	0.0175114	-4.24778	no	disease resistance family protein	0.01674	0.0398639	1.25179	no	0.0221348	0.00431773	-2.35797	no	0.0293407	0.0162355	-0.853747	no	0.0641479	0.0245583	-1.38519	no
		Glyma.16G171500	0.459628	0.466875	0.0225691	no	0.606465	3.93701	2.6986	yes	0.608721	0.398294	-0.611947	no	0.507693	0	#NAME?	yes	disease resistance family protein	0	0	0	no	0.00571849	0.00498263	-0.198727	no	0	0.00504608	inf	no	0.0053756	0.00604061	0.168268	no
		Glyma.16G172100	0.512339	0.25051	-1.03223	no	0.639828	3.19484	2.31999	yes	0.641601	1.62268	1.33863	yes	0.533558	0.20057	-1.41154	yes	disease resistance family protein	0.00483532	0.0193252	1.9988	no	0.00449105	0	#NAME?	no	0	0.00543203	inf	no	0	0.0151049	inf	no
		Glyma.16G172300	0.628938	0.497398	-0.338517	no	0.818911	5.29289	2.69228	yes	0.822206	0.11209	-2.87484	yes	0.683613	0.113189	-2.59444	yes	disease resistance family protein	0.0055041	0.00900945	0.710933	no	0.00647146	0.0188031	1.53881	no	0.0169873	0.020702	0.285315	no	0.00470638	0.11457	4.60546	no
		Glyma.16G174000	0.15568	0.389988	1.32485	no	0.217817	2.5428	3.54523	yes	0.217907	0.0269617	-3.01473	no	0.181788	0	#NAME?	no	disease resistance family protein	0.00547866	0	#NAME?	no	0.0332446	0	#NAME?	no	0.00665237	0.0155167	1.22188	no	0.0147064	0.00680442	-1.1119	no
		Glyma.16G174600	0.148411	0.224389	0.596407	no	0.204263	1.78367	3.12635	yes	0.205081	0.010809	-4.24588	no	0.170614	0	#NAME?	no	disease resistance family protein	0.0279668	0.0438555	0.649041	no	0.148748	0.00309965	-5.58462	no	0.0885905	0	#NAME?	no	0.230441	0.0303874	-2.92285	no
		Glyma.16G174800	0.23912	0.305868	0.355171	no	0.356307	2.93783	3.04356	yes	0.357176	0.0465047	-2.94119	no	0.297557	0.0596485	-2.31861	no	disease resistance family protein	0.0446812	0.048563	0.120188	no	0.140662	0.00520872	-4.75516	no	0.111405	0.0832643	-0.420048	no	0.0622651	0.880545	3.8219	yes
		Glyma.09G145600	1.31846	8.71505	2.72466	yes	1.76371	11.7469	2.7356	yes	1.76732	5.13584	1.53903	yes	1.47037	2.22674	0.598756	no	disease resistance family protein / LRR family protein	0.14102	0.155587	0.141827	no	0.18047	0.245686	0.445059	no	0.160783	0.386187	1.26418	no	0.134683	0.662223	2.29775	yes
		Glyma.10G288400	1.12287	0.179003	-2.64914	yes	1.16766	0.235003	-2.31287	yes	1.17278	5.74242	2.29172	yes	0.963885	2.5169	1.38472	yes	disease resistance family protein / LRR family protein	8.57867	10.5458	0.297841	no	10.1356	3.78874	-1.41965	yes	6.9863	1.32219	-2.4016	yes	8.14734	4.9577	-0.716658	no
		Glyma.16G168700	0.107577	0.0822447	-0.387374	no	0.130505	1.38587	3.40861	yes	0.1307	2.57285	4.29904	yes	0.108091	0.464173	2.10242	no	disease resistance family protein / LRR family protein	0.057309	0.0282491	-1.02056	no	0.0570531	0.0788381	0.466587	no	0.0549207	0.175931	1.67959	no	0.0499619	0.184753	1.88669	no
		Glyma.01G183300	3.14794	9.21613	1.54975	yes	3.20827	5.3104	0.727024	yes	3.21847	9.4085	1.54759	yes	2.67138	13.6483	2.35306	yes	disease resistance protein (CC-NBS-LRR class), putative	15.4784	18.0303	0.220164	no	9.92613	34.2104	1.78513	yes	13.3131	50.9644	1.93664	yes	12.0727	18.3261	0.60215	no
		Glyma.05G082400	0.197995	17.8424	6.4937	yes	0.233513	3.47857	3.89692	yes	0.234541	0.397293	0.760366	no	0.195497	0.327072	0.742462	no	disease resistance protein (CC-NBS-LRR class), putative	6.08822	4.07643	-0.578715	no	5.46172	9.86612	0.853128	yes	20.6413	16.3439	-0.336782	no	7.02621	30.2775	2.10743	yes
		Glyma.17G179500	0.219803	0.274388	0.320004	no	0.243694	0.144974	-0.749273	no	0.244277	1.57112	2.68521	yes	0.201196	0.169504	-0.247284	no	disease resistance protein (CC-NBS-LRR class), putative	2.50435	1.93029	-0.375614	no	1.65773	3.8215	1.20493	yes	3.54191	4.67571	0.400656	no	2.91873	4.05672	0.474976	no
		Glyma.20G195400	0.0650911	0.00590419	-3.46265	no	0.0634682	0.0289189	-1.13402	no	0.0636822	0.577485	3.18082	yes	0.0521415	0.244775	2.23095	no	disease resistance protein (CC-NBS-LRR class), putative	6.78356	6.76889	-0.00312356	no	7.07484	2.83996	-1.31683	yes	5.18589	2.57666	-1.00909	no	5.03572	5.74903	0.19112	no
		Glyma.01G065800	0.279139	0.453869	0.701292	no	0.314438	1.89254	2.58947	yes	0.31557	0.491453	0.639092	no	0.263159	0.0584479	-2.17071	no	disease resistance protein (NBS-LRR class), putative	#N/A	#N/A	#N/A	#N/A	#N/A	#N/A	#N/A	#N/A	#N/A	#N/A	#N/A	#N/A	#N/A	#N/A	#N/A	#N/A
		Glyma.02G184300	4.06968	1.08291	-1.91	yes	4.65323	2.51913	-0.88531	yes	4.67156	2.27741	-1.03651	yes	3.87051	0.860779	-2.16881	yes	disease resistance protein (NBS-LRR class), putative	0.0640866	0.136993	1.09601	no	0.122298	0.018739	-2.70629	no	0.468463	0.0448572	-3.38453	no	0.0772765	1.13735	3.8795	yes
		Glyma.03G039200	0.712892	0.453904	-0.651295	no	0.722255	0.653462	-0.144404	no	0.723158	0.172828	-2.06497	yes	0.598345	0.0497064	-3.58947	yes	disease resistance protein (NBS-LRR class), putative	0.173322	0.401936	1.21351	no	0.16809	0.428785	1.35102	no	0.504968	1.26384	1.32355	yes	0.316067	1.71981	2.44394	yes
		Glyma.03G043600	1.93276	2.5918	0.423288	no	2.09684	3.36425	0.682068	yes	2.10584	2.35503	0.161348	no	1.74168	0.25725	-2.75923	yes	disease resistance protein (NBS-LRR class), putative	2.38614	2.32612	-0.0367581	no	1.80447	3.03382	0.749563	yes	3.49628	3.79297	0.117508	no	1.82794	4.19097	1.19706	yes
		Glyma.06G167200	0.785555	0.622524	-0.335581	no	0.896301	1.43729	0.681292	no	0.899948	0.128198	-2.81147	yes	0.747936	0.224692	-1.73497	yes	disease resistance protein (NBS-LRR class), putative	0.00565923	0.012186	1.10655	no	0.00465658	0.0310011	2.73497	no	0.0145276	0.0246134	0.760644	no	0.00611399	0.0125711	1.03993	no
		Glyma.07G063600	30.0112	10.1599	-1.56261	yes	30.3019	30.8832	0.0274154	no	30.3977	15.4993	-0.971765	yes	25.1931	2.21412	-3.50823	yes	disease resistance protein (NBS-LRR class), putative	#N/A	#N/A	#N/A	#N/A	#N/A	#N/A	#N/A	#N/A	#N/A	#N/A	#N/A	#N/A	#N/A	#N/A	#N/A	#N/A
		Glyma.07G065600	25.6653	3.17799	-3.01364	yes	25.5966	19.431	-0.397593	no	25.6674	18.748	-0.4532	yes	21.2588	3.79489	-2.48593	yes	disease resistance protein (NBS-LRR class), putative	11.361	10.4646	-0.118583	no	5.88244	9.93088	0.755508	yes	9.97151	4.71253	-1.08131	yes	7.14125	9.28727	0.379078	no
		Glyma.09G020700	1.0589	1.34045	0.340154	no	1.12673	1.37634	0.288694	no	1.13053	0.680861	-0.731563	yes	0.936772	0.136288	-2.78104	yes	disease resistance protein (NBS-LRR class), putative	#N/A	#N/A	#N/A	#N/A	#N/A	#N/A	#N/A	#N/A	#N/A	#N/A	#N/A	#N/A	#N/A	#N/A	#N/A	#N/A
		Glyma.13G184800	0.574253	0.12242	-2.22985	yes	0.577021	0.151983	-1.92471	yes	0.579095	3.22839	2.47894	yes	0.473387	1.72935	1.86914	yes	disease resistance protein (NBS-LRR class), putative	4.38895	4.29292	-0.0319148	no	3.45086	5.01575	0.539511	no	5.13028	6.41256	0.321862	no	3.8932	6.43494	0.724969	no
		Glyma.13G190800	0.593955	0.25047	-1.24571	yes	0.62099	0.737978	0.249007	no	0.623083	2.60188	2.06205	yes	0.515077	3.15418	2.6144	yes	disease resistance protein (NBS-LRR class), putative	1.93138	2.24572	0.217541	no	1.83912	1.73365	-0.0851982	no	2.23542	1.77012	-0.336697	no	2.0793	3.64796	0.810993	no
		Glyma.15G230900	1.77645	0.740743	-1.26195	yes	1.88339	1.919	0.0270237	no	1.88906	0.875837	-1.10893	yes	1.56255	0.324833	-2.26613	yes	disease resistance protein (NBS-LRR class), putative	0.617852	0.461735	-0.420197	no	0.460225	0.39881	-0.206638	no	0.852801	0.448819	-0.926074	no	0.692056	1.08186	0.644551	no
		Glyma.15G233400	0.675529	0.391345	-0.787576	no	0.723356	0.680703	-0.0876797	no	0.725027	2.95446	2.02679	yes	0.599198	3.75371	2.64721	yes	disease resistance protein (NBS-LRR class), putative	0.52799	0.773102	0.550149	no	0.832197	0.837319	0.00885235	no	0.78215	0.82429	0.075706	no	0.754039	1.44446	0.937819	no
		Glyma.18G226500	0.83758	0.184796	-2.1803	yes	0.887508	0.682975	-0.377927	no	0.89093	0.645435	-0.46504	no	0.734864	0.10925	-2.74985	yes	disease resistance protein (NBS-LRR class), putative	#N/A	#N/A	#N/A	#N/A	#N/A	#N/A	#N/A	#N/A	#N/A	#N/A	#N/A	#N/A	#N/A	#N/A	#N/A	#N/A
		Glyma.20G050700	3.16352	1.77523	-0.833525	yes	3.54856	3.86751	0.124174	no	3.56114	1.74523	-1.02892	yes	2.95338	0.54684	-2.43318	yes	disease resistance protein (NBS-LRR class), putative	0.742294	0.655922	-0.178466	no	0.58104	1.35815	1.22493	yes	0.858377	1.93857	1.17531	yes	0.65409	1.30345	0.994772	no
		Glyma.01G032900	0.97288	1.21461	0.320162	no	1.08107	1.83144	0.760518	yes	1.08492	2.09509	0.949419	yes	0.90083	0.113273	-2.99145	yes	disease resistance protein (TIR-NBS-LRR class), putative	2.60196	2.31607	-0.16792	no	2.05129	3.38506	0.72265	yes	2.55777	3.76458	0.557603	no	2.15364	3.39905	0.658356	no
		Glyma.01G033300	9.00855	10.9706	0.284275	no	9.95868	18.0928	0.861388	yes	9.99134	9.27895	-0.106716	no	8.29706	2.03857	-2.02505	yes	disease resistance protein (TIR-NBS-LRR class), putative	5.1486	3.65548	-0.494121	no	2.82614	3.40277	0.267879	no	3.61095	3.84233	0.0896017	no	7.11641	4.57138	-0.63852	no
		Glyma.02G041800	2.79819	2.12785	-0.395098	no	2.87914	2.48153	-0.214405	no	2.8882	2.18797	-0.400578	no	2.39516	0.559133	-2.09886	yes	disease resistance protein (TIR-NBS-LRR class), putative	2.45887	2.78975	0.182139	no	2.63433	4.10978	0.641622	no	2.41511	9.5373	1.98149	yes	2.08148	5.68676	1.45	yes
		Glyma.02G268900	0.367347	1.61012	2.13195	yes	0.405909	1.05237	1.37441	yes	0.407436	0.066971	-2.60497	no	0.338654	0.0388705	-3.12307	no	disease resistance protein (TIR-NBS-LRR class), putative	0.517007	0.704841	0.447114	no	0.753333	1.49464	0.988436	yes	0.953324	1.69464	0.829944	no	0.525124	1.28502	1.29106	no
		Glyma.06G259100	0.4333	0.178297	-1.28108	no	0.550187	1.55632	1.50014	yes	0.55042	2.35461	2.09688	yes	0.459078	2.50035	2.44532	yes	disease resistance protein (TIR-NBS-LRR class), putative	0.70045	1.09265	0.641482	no	0.536143	0.316413	-0.760811	no	0.65256	0.690458	0.0814417	no	0.531646	0.277571	-0.937608	no
		Glyma.06G265000	16.1175	12.3593	-0.383024	no	18.5171	22.3155	0.269185	no	18.5773	17.023	-0.126057	no	15.3863	3.63552	-2.08141	yes	disease resistance protein (TIR-NBS-LRR class), putative	4.33564	4.90032	0.176632	no	5.22983	3.6144	-0.533007	no	7.64367	13.7845	0.850712	no	4.01043	13.164	1.71477	yes
		Glyma.12G163000	7.0765	2.84807	-1.31305	yes	8.09393	5.79302	-0.482525	no	8.12573	4.26364	-0.930414	yes	6.72894	1.55842	-2.11029	yes	disease resistance protein (TIR-NBS-LRR class), putative	0.868425	0.74992	-0.211665	no	0.737724	1.4442	0.969114	no	0.994786	1.25815	0.33884	no	0.887081	1.51981	0.776752	no
		Glyma.12G212500	0.373788	0.785017	1.0705	yes	0.448796	1.81418	2.01518	yes	0.450229	0.646733	0.522511	no	0.37412	0.367293	-0.0265698	no	disease resistance protein (TIR-NBS-LRR class), putative	2.03342	2.4674	0.279088	no	2.28014	1.44276	-0.660288	no	3.23559	1.85702	-0.801041	no	1.87807	5.5155	1.55424	yes
		Glyma.13G076200	0.237867	1.8807	2.98304	yes	0.290535	8.22018	4.82239	yes	0.291326	0.248464	-0.229598	no	0.243456	0.0222752	-3.45015	no	disease resistance protein (TIR-NBS-LRR class), putative	0	0	0	no	0.0211562	0.0123546	-0.776032	no	0.0112027	0.00357327	-1.64853	no	0.00797175	0.0177484	1.15472	no
		Glyma.13G028100	0.461802	0.55252	0.258754	no	0.578247	2.99197	2.37134	yes	0.58009	1.24436	1.10106	yes	0.483988	0.613986	0.343236	no	disease resistance protein (TIR-NBS-LRR class), putative	1.41273	1.67863	0.248795	no	1.48199	0.883511	-0.746219	no	3.92033	2.42022	-0.695836	no	1.36509	4.72077	1.79002	yes
		Glyma.15G160900	0.0948028	0.300617	1.66493	no	0.104692	1.1182	3.41695	yes	0.104817	0.524564	2.32324	yes	0.0873664	0.122985	0.493334	no	disease resistance protein (TIR-NBS-LRR class), putative	0.855534	0.906773	0.0839164	no	0.963763	0.764062	-0.334989	no	1.4412	2.08594	0.533427	no	0.916109	1.83848	1.00493	no
		Glyma.16G086500	1.4927	0.975756	-0.613334	yes	1.62389	4.16796	1.35989	yes	1.63071	1.35401	-0.268262	no	1.35531	0.154314	-3.13468	yes	disease resistance protein (TIR-NBS-LRR class), putative	#N/A	#N/A	#N/A	#N/A	#N/A	#N/A	#N/A	#N/A	#N/A	#N/A	#N/A	#N/A	#N/A	#N/A	#N/A	#N/A
		Glyma.16G137000	0.224162	0.297223	0.406999	no	0.246251	0.26612	0.111947	no	0.246711	10.4348	5.40243	yes	0.204135	2.61486	3.67914	yes	disease resistance protein (TIR-NBS-LRR class), putative	1.80819	3.12586	0.789705	no	2.36399	1.0583	-1.15947	yes	3.03351	4.76762	0.652281	no	2.24716	7.29443	1.69869	yes
		Glyma.16G137200	2.09607	2.40975	0.201196	no	2.23537	8.92013	1.99655	yes	2.23861	12.8361	2.51953	yes	1.85548	10.4867	2.49869	yes	disease resistance protein (TIR-NBS-LRR class), putative	2.65355	3.37054	0.345057	no	3.41152	1.07634	-1.66428	yes	3.22142	3.03869	-0.0842491	no	3.86665	3.81155	-0.0207074	no
		Glyma.16G137600	0.620094	1.29716	1.06479	yes	0.673664	0.607551	-0.149025	no	0.675068	1.72261	1.35149	yes	0.559731	2.49702	2.1574	yes	disease resistance protein (TIR-NBS-LRR class), putative	0.38576	0.835335	1.11465	no	0.105147	0.508335	2.27337	no	0.167572	1.77647	3.40616	yes	0.273177	0.259246	-0.0755141	no
		Glyma.16G214800	7.52789	3.80801	-0.983208	yes	8.19919	6.15069	-0.414733	no	8.22492	18.8156	1.19386	yes	6.82234	34.6928	2.3463	yes	disease resistance protein (TIR-NBS-LRR class), putative	20.0663	17.8026	-0.172686	no	23.4537	3.31975	-2.82067	yes	28.127	4.18491	-2.74869	yes	10.2528	26.5822	1.37444	yes
		Glyma.19G055000	0.215889	0.0593775	-1.8623	no	0.236648	0.056413	-2.06864	no	0.238272	2.94613	3.62814	yes	0.197111	1.60937	3.02941	yes	disease resistance protein (TIR-NBS-LRR class), putative	3.33777	3.61431	0.114835	no	2.70769	4.4499	0.716711	yes	5.81922	5.06616	-0.199935	no	4.16787	7.83093	0.909873	no
		Glyma.06G319700	1.0161	9.85009	3.2771	yes	1.04841	13.6099	3.69838	yes	1.05206	3.56026	1.75877	yes	0.85929	8.48757	3.30414	yes	disease resistance protein-related / LRR protein-related	0.527155	0.714333	0.43837	no	1.25157	1.82514	0.544265	no	0.998993	1.10008	0.139068	no	0.853133	3.74854	2.13549	yes
		Glyma.03G147800	0.900137	3.30706	1.87733	yes	0.957842	9.07157	3.24349	yes	0.956698	0.866742	-0.142462	no	0.798094	0.446603	-0.837565	no	disease resistance response	0.134622	0.226152	0.74838	no	3.58059	0.0402068	-6.47661	no	0.601726	0.0182368	-5.04418	no	0.437699	0.867542	0.986996	no
		Glyma.18G207700	3.04027	2.32593	-0.386394	no	3.35526	1.21272	-1.46817	yes	3.36799	10.1544	1.59215	yes	2.78085	18.4467	2.72976	yes	disease resistance response	0.0177707	0.0188558	0.0855051	no	0	0	0	no	0.0447706	0.0677369	0.597391	no	0.0136366	0	#NAME?	no
		Glyma.03G147700	1.27645	8.7199	2.77218	yes	0.999394	3.42945	1.77885	yes	1.00057	2.37008	1.24411	yes	0.828679	0.073949	-3.48621	no	disease resistance-responsive family protein	129.481	165.946	0.357966	no	541.749	32.8016	-4.04579	yes	256.85	15.2103	-4.0778	yes	187.973	382.468	1.02481	no
		Glyma.19G151000	5.07795	0.519921	-3.28788	yes	5.08675	0.679564	-2.90406	yes	5.10635	7.66223	0.585474	yes	4.16562	18.8315	2.17654	yes	disease resistance-responsive family protein	0.727441	0.970128	0.415345	no	0.959075	1.03578	0.111008	no	0.507984	0.288634	-0.815544	no	1.00437	0.291717	-1.78365	no
		Glyma.01G127200	25.9309	39.6279	0.611843	yes	27.4672	145.872	2.40892	yes	27.4862	88.4693	1.68647	yes	22.8751	29.6897	0.376186	no	disease resistance-responsive protein-related	358.475	258.161	-0.473602	no	314.27	154.332	-1.02597	yes	364.589	113.988	-1.67739	yes	342.519	400.714	0.226386	no
		Glyma.01G127400	4.74759	3.68906	-0.363942	no	4.70105	4.59421	-0.0331657	no	4.71336	9.21944	0.967923	yes	3.86841	25.4085	2.7155	yes	disease resistance-responsive protein-related / dirigent protein-related	6.03185	9.24657	0.616317	no	6.09127	11.5495	0.923015	yes	4.59795	10.5607	1.19965	yes	7.45832	11.5427	0.63006	no
		Glyma.03G044300	8.0918	4.27548	-0.920373	yes	9.18148	9.53721	0.0548404	no	9.20077	18.6502	1.01937	yes	7.59277	60.2021	2.98712	yes	disease resistance-responsive protein-related / dirigent protein-related	13.4653	19.2344	0.514442	no	19.3306	15.0667	-0.359519	no	12.2953	11.2538	-0.127695	no	14.0313	7.79261	-0.848471	no
		Glyma.03G044500	0.852644	7.76885	3.18769	yes	0.816479	4.86963	2.57632	yes	0.816901	6.03985	2.88628	yes	0.677548	2.18311	1.68799	yes	disease resistance-responsive protein-related / dirigent protein-related	667.545	572.381	-0.22189	no	447.551	487.337	0.122867	no	464.004	175.902	-1.39937	yes	376.368	426.742	0.181221	no
		Glyma.03G044900	0.347376	6.01726	4.11453	yes	0.268078	7.27645	4.76251	yes	0.268868	0.709013	1.39892	yes	0.22202	0.631197	1.5074	no	disease resistance-responsive protein-related / dirigent protein-related	4.13309	32.1323	2.95873	yes	80.0462	0.311173	-8.00697	yes	78.0606	0.527548	-7.20915	yes	14.2087	138.17	3.2816	yes
		Glyma.03G147900	2.77041	21.8094	2.97678	yes	3.47267	16.1517	2.21757	yes	3.48043	4.6925	0.431093	no	2.90396	5.92266	1.02823	yes	disease resistance-responsive protein-related / dirigent protein-related	354.232	234.322	-0.596202	no	296.561	157.403	-0.913863	yes	388.813	86.6958	-2.16504	yes	291.805	381.035	0.384919	no
		Glyma.12G030300	1.05238	6.71911	2.67462	yes	0.859298	0.346916	-1.30857	no	0.866166	0.658416	-0.395645	no	0.718984	3.27233	2.18629	yes	disease resistance-responsive protein-related / dirigent protein-related	13.2293	19.5926	0.566576	no	12.7525	10.2918	-0.309284	no	13.494	5.75424	-1.22962	yes	11.5966	10.297	-0.171479	no
		Glyma.19G151300	1.10908	7.06938	2.67222	yes	1.1935	5.68602	2.25223	yes	1.19524	7.37899	2.62612	yes	0.992525	4.78455	2.26921	yes	disease resistance-responsive protein-related / dirigent protein-related	419.117	446.22	0.0904032	no	592.611	346.577	-0.773912	no	380.298	102.146	-1.8965	yes	383.72	189.299	-1.01939	no
		Glyma.13G204300	0.22412	0.0143149	-3.96868	no	0.219807	0.0064794	-5.08423	no	0.220625	3.23855	3.87568	yes	0.178875	0.174079	-0.0392085	no	DRT100 (DNA-DAMAGE REPAIR/TOLERATION 100); protein binding	45.3892	40.4659	-0.165644	no	48.0223	24.8452	-0.950738	yes	22.4531	8.86036	-1.34148	yes	25.4438	11.3636	-1.16289	yes
		Glyma.16G170800	0.459769	0.632494	0.460143	no	0.597498	5.72377	3.25996	yes	0.598536	1.27706	1.09332	yes	0.498897	0.0135477	-5.20262	no	GSO1 | leucine-rich repeat transmembrane protein kinase, putative	0.0234784	0.0534534	1.18695	no	0.0837322	0.0109006	-2.94138	no	0.0141713	0.0284044	1.00314	no	0.0140604	0.00549175	-1.3563	no
		Glyma.16G169500	0.388191	0.177138	-1.13189	no	0.502634	2.64289	2.39454	yes	0.502885	1.44506	1.52283	yes	0.416894	0.279099	-0.578905	no	kinase/ protein binding	0.163354	0.124527	-0.391542	no	0.236463	0.179764	-0.395514	no	0.0933936	0.214626	1.20043	no	0.159176	0.398742	1.32483	no
		Glyma.16G169700	0.947868	0.288214	-1.71754	yes	1.20445	7.2938	2.5983	yes	1.20388	2.85258	1.24458	yes	1.00157	2.0434	1.02871	yes	kinase/ protein binding	5.96585	9.31597	0.642977	no	6.26453	9.12099	0.541984	no	4.39329	7.52645	0.776669	no	4.11197	6.24107	0.601964	no
		Glyma.01G120000	0.153273	0.0464671	-1.72182	no	0.18637	2.18263	3.54982	yes	0.186687	1.12575	2.5922	yes	0.155116	0.289219	0.898811	no	leucine-rich repeat family protein	0.00985407	0.0148262	0.589356	no	0.0315121	0.00368413	-3.09651	no	0.0230036	0	#NAME?	no	0.0379061	0.0114982	-1.72102	no
		Glyma.07G143900	2.06543	2.02441	-0.0289426	no	2.66168	36.4631	3.77603	yes	2.66781	18.984	2.83106	yes	2.21481	1.91853	-0.207186	no	leucine-rich repeat family protein	0.475687	0.261533	-0.86302	no	0.407359	0.115064	-1.82386	no	0.348876	0.060868	-2.51896	no	0.539564	0.132518	-2.02561	no
		Glyma.07G144100	3.73966	1.97769	-0.919091	yes	4.59059	47.6993	3.37722	yes	4.60284	42.4096	3.20379	yes	3.81068	13.7752	1.85395	yes	leucine-rich repeat family protein	0.176198	0.1432	-0.299171	no	0.328339	0.225565	-0.541643	no	0.0670505	0.0807076	0.267456	no	0.203776	0.0267134	-2.93135	no
		Glyma.14G042300	0.87337	2.12563	1.28322	yes	1.10634	10.8304	3.29122	yes	1.11003	2.18879	0.979534	yes	0.920715	0.512183	-0.846096	no	leucine-rich repeat family protein	0.034721	0.121832	1.81102	no	0.0583899	0.066391	0.185269	no	0.0619373	0.869008	3.81049	yes	0.0533743	0.308687	2.53193	no
		Glyma.14G044400	0.632302	2.18222	1.78711	yes	0.780444	6.69168	3.1	yes	0.781304	3.11789	1.99662	yes	0.649452	2.47424	1.92969	yes	leucine-rich repeat family protein	0.244509	0.379149	0.632873	no	0.336011	0.178617	-0.911643	no	0.385445	6.2608	4.02175	yes	0.46256	1.09122	1.23822	no
		Glyma.13G341500	23.0194	0.122967	-7.54843	yes	24.504	0.130855	-7.5489	yes	24.5839	28.6721	0.221934	no	19.8867	68.0643	1.77509	yes	leucine-rich repeat family protein	16.9548	12.6013	-0.428126	no	22.0547	12.3764	-0.8335	yes	10.251	7.54041	-0.443051	no	12.6127	12.1284	-0.0564836	no
		Glyma.15G209300	3.41608	4.33046	0.342178	no	3.62182	0.418431	-3.11366	yes	3.6376	80.8393	4.474	yes	2.97416	145.353	5.61093	yes	PGIP1 (POLYGALACTURONASE INHIBITING PROTEIN 1); protein binding	0.698709	0.557454	-0.325839	no	2.40332	0.137167	-4.13102	yes	1.99961	2.06191	0.0442654	no	1.84489	67.6816	5.19716	yes
		Glyma.18G273000	0.211131	0.30191	0.515978	no	0.255742	0.0930764	-1.4582	no	0.25749	1.90679	2.88856	yes	0.213003	4.36342	4.35651	yes	protein binding	0.010517	0.0045638	-1.20441	no	0.0119206	0	#NAME?	no	0.0181484	0.00645933	-1.49039	no	0.00591517	0.00470925	-0.328924	no
		Glyma.12G011700	0.857789	1.86356	1.11936	yes	0.875741	2.7568	1.65442	yes	0.87664	5.19209	2.56626	yes	0.725839	5.82256	3.00393	yes	RPP13 | RPP13 (RECOGNITION OF PERONOSPORA PARASITICA 13); ATP binding	9.2184	9.84339	0.0946391	no	3.68068	3.92327	0.0920867	no	8.16176	8.76259	0.102477	no	4.99227	4.76234	-0.068025	no
		Glyma.08G317400	0.231982	0.247981	0.096215	no	0.245152	0.551837	1.17057	no	0.246316	4.73418	4.26453	yes	0.204994	3.98711	4.28169	yes	RPS3, RPM1 | RPM1 (RESISTANCE TO P. SYRINGAE PV MACULICOLA 1)	8.63337	7.82355	-0.1421	no	6.26359	4.61593	-0.440369	no	7.66777	4.35371	-0.816562	no	5.99576	6.95937	0.215015	no
		Glyma.08G318000	0.131167	0.118894	-0.141735	no	0.140914	0.203661	0.531355	no	0.141454	2.4221	4.09785	yes	0.116968	2.12489	4.1832	yes	RPS3, RPM1 | RPM1 (RESISTANCE TO P. SYRINGAE PV MACULICOLA 1)	5.92781	5.50084	-0.107847	no	4.44092	3.41104	-0.380648	no	5.30697	2.73158	-0.958153	yes	4.65121	3.82509	-0.282111	no
		Glyma.08G328800	38.7423	4.4004	-3.1382	yes	39.8448	23.5376	-0.759423	yes	39.955	24.6952	-0.694144	yes	33.1408	11.6923	-1.50305	yes	RPS3, RPM1 | RPM1 (RESISTANCE TO P. SYRINGAE PV MACULICOLA 1)	7.36761	4.5405	-0.698344	no	3.14927	0.307971	-3.35415	yes	8.92071	0.0808108	-6.78647	yes	4.38878	6.65657	0.60096	no
		Glyma.09G210400	0.0564929	0.993391	4.13622	yes	0.0617506	1.98606	5.00731	yes	0.0619826	2.38265	5.26456	yes	0.0518837	0.676869	3.70552	yes	RPS3, RPM1 | RPM1 (RESISTANCE TO P. SYRINGAE PV MACULICOLA 1)	3.36198	0.908925	-1.88708	yes	1.90195	1.693	-0.167898	no	7.13615	2.55055	-1.48434	yes	2.30746	12.1631	2.39813	yes
		Glyma.18G078000	0.597111	0.0821756	-2.86122	yes	0.669776	0.78057	0.220851	no	0.671147	5.09309	2.92384	yes	0.556903	1.77782	1.67461	yes	RPS3, RPM1 | RPM1 (RESISTANCE TO P. SYRINGAE PV MACULICOLA 1); protein binding	3.12006	2.5035	-0.317628	no	1.51841	0.326409	-2.21781	yes	3.46442	0.0458589	-6.23927	no	3.34373	1.52983	-1.12809	no
		Glyma.16G175100	0.371713	0.452897	0.284996	no	0.529864	4.60932	3.12086	yes	0.529885	1.12389	1.08475	yes	0.442156	0.0358658	-3.62387	no	unknown protein	0.0083953	0	#NAME?	no	0.00732586	0.00658335	-0.154176	no	0.00380919	0.00298616	-0.351191	no	0.0188699	0.00366455	-2.36438	no
		Glyma.03G046000	0.821715	3.67492	2.161	yes	0.650494	5.8402	3.16641	yes	0.650317	0.876744	0.431013	no	0.538166	0.56317	0.0655193	no	unknown protein	88.9731	40.5857	-1.1324	yes	76.3218	15.3854	-2.31054	yes	72.7866	5.59274	-3.70205	yes	81.8689	72.5908	-0.173527	no
		Glyma.07G040600	29.6962	47.1977	0.668438	yes	29.5764	35.4248	0.260313	no	29.6589	14.1732	-1.0653	yes	24.5193	4.29347	-2.5137	yes	inter-alpha-trypsin inhibitor heavy chain-related	4.76042	5.84831	0.29693	no	5.73805	15.0953	1.39547	yes	6.61723	8.73905	0.401249	no	6.49587	13.811	1.08822	yes
		Glyma.13G111500	6.75029	14.9015	1.14244	yes	6.74713	6.15597	-0.132287	no	6.76927	20.793	1.61902	yes	5.5792	25.2682	2.17919	yes	inter-alpha-trypsin inhibitor heavy chain-related	22.3996	25.5568	0.190231	no	22.0917	55.0767	1.31794	yes	35.717	127.859	1.83987	yes	24.8352	68.6584	1.46705	yes
		Glyma.16G009200	4.23908	0.844459	-2.32765	yes	4.51963	2.09207	-1.11127	yes	4.53838	5.19231	0.1942	no	3.76385	1.13706	-1.7269	yes	inter-alpha-trypsin inhibitor heavy chain-related	1.62328	2.05971	0.343529	no	1.37725	2.03018	0.559819	no	1.84436	0.966368	-0.932475	no	1.79954	1.84034	0.0323438	no
		Glyma.08G235400	1.31302	80.3833	5.93594	yes	1.18141	20.9742	4.15004	yes	1.18587	0.928082	-0.353617	no	0.987041	4.20315	2.09029	yes	trypsin and protease inhibitor family protein	9.40667	39.5263	2.07106	yes	79.7995	2.89178	-4.78635	yes	210.709	4.89758	-5.42704	yes	25.9505	247.749	3.25505	yes
		Glyma.08G341700	145.534	13.6705	-3.41223	yes	145.551	16.9936	-3.09846	yes	146.01	59.2226	-1.30184	yes	119.532	177.959	0.57415	no	trypsin and protease inhibitor family protein / Kunitz family protein	0	0	0	no	0	0	0	no	0	0	0	no	0	0.0646181	inf	no
		Glyma.08G342200	1.45134	2.07897	0.518487	no	1.46439	1.22708	-0.255065	no	1.46857	28.3287	4.26978	yes	1.19982	8.05067	2.74629	yes	trypsin and protease inhibitor family protein / Kunitz family protein	0	0	0	no	0	0	0	no	0	0	0	no	0	0	0	no
		Glyma.08G342300	3.19383	1.75636	-0.862698	yes	3.19318	0.943084	-1.75954	yes	3.20486	55.0393	4.10213	yes	2.61851	8.01271	1.61354	yes	trypsin and protease inhibitor family protein / Kunitz family protein	0	0	0	no	0	0	0	no	0	0	0	no	0.0265081	0	#NAME?	no
		Glyma.09G155500	26.429	86.3767	1.70852	yes	27.7049	116.049	2.06652	yes	27.793	93.6331	1.7523	yes	22.9245	535.271	4.54531	yes	trypsin and protease inhibitor family protein / Kunitz family protein	354.085	332.717	-0.0897994	no	704.435	421.384	-0.741331	no	442.205	146.175	-1.59702	yes	490.006	986.162	1.00902	no
		Glyma.09G163900	12.3913	97.3197	2.97341	yes	14.2004	19.8489	0.483134	no	14.2549	29.7876	1.06326	yes	11.7295	412.331	5.13559	yes	trypsin and protease inhibitor family protein / Kunitz family protein	6.29632	7.99895	0.345301	no	21.2066	51.0438	1.26722	yes	16.4959	83.6779	2.34274	yes	14.5905	139.072	3.25273	yes
		Glyma.12G234800	1.57611	21.8742	3.79479	yes	1.76854	13.5632	2.93907	yes	1.77514	2.80437	0.65975	no	1.47829	8.41689	2.50936	yes	trypsin and protease inhibitor family protein / Kunitz family protein	2.82448	2.90668	0.0413874	no	17.9303	11.3707	-0.65708	no	14.694	4.89613	-1.58551	yes	11.3426	47.7821	2.07472	yes
		Glyma.16G212500	40.3028	3.92682	-3.35944	yes	41.2244	0.907723	-5.5051	yes	41.4378	72.2466	0.801981	yes	33.9173	337.814	3.31613	yes	trypsin and protease inhibitor family protein / Kunitz family protein	3.3713	2.91059	-0.211993	no	11.2538	6.48886	-0.794373	yes	8.56749	4.96632	-0.786694	no	5.80329	37.5575	2.69416	yes
Abiotic	Heat	Glyma.02G023500	6.38381	30.0385	2.23432	yes	6.57588	5.8072	-0.179341	no	6.59976	8.56513	0.376062	no	5.48694	4.17603	-0.393869	no	DNAJ heat shock protein, putative	16.0503	11.5183	-0.478668	no	5.62428	21.2555	1.9181	yes	25.291	32.4441	0.359333	no	16.6057	40.2188	1.27619	yes
		Glyma.02G244300	8.18702	33.9743	2.05303	yes	8.20539	30.4509	1.89184	yes	8.24433	3.00585	-1.45563	yes	6.8739	1.29497	-2.40821	yes	15.7 kDa class I-related small heat shock protein-like (HSP15.7-CI)	12.1302	19.8397	0.709786	no	10.4208	60.4519	2.53633	yes	10.7085	85.9898	3.0054	yes	13.7684	18.407	0.418898	no
		Glyma.07G043600	1.9246	44.9988	4.54725	yes	1.97961	6.61843	1.74127	yes	1.98519	1.40027	-0.503569	no	1.64598	1.0086	-0.706591	no	17.4 kDa class III heat shock protein (HSP17.4-CIII)	0.0939481	0.272836	1.5381	no	0.162307	16.1283	6.63472	yes	0.109174	24.4536	7.80728	no	0.169447	0.187488	0.145963	no
		Glyma.13G175700	0.713699	2.07638	1.54068	yes	0.656608	4.72623	2.84759	yes	0.6586	1.53813	1.2237	yes	0.539118	1.52969	1.50456	yes	17.6 kDa class I small heat shock protein (HSP17.6C-CI) (AA 1-156)	1.46535	1.80778	0.302976	no	1.18696	6.21204	2.3878	yes	1.62486	7.51197	2.20888	yes	1.70371	2.00064	0.231781	no
		Glyma.18G192000	57.4729	26.5057	-1.11658	yes	60.1157	14.0511	-2.09706	yes	60.2533	14.5945	-2.04562	yes	49.6798	4.57779	-3.43994	yes	17.8 kDa class I heat shock protein (HSP17.8-CI)	5.98166	7.2045	0.268353	no	3.61086	26.7926	2.89142	yes	11.3482	81.4035	2.84262	yes	10.7135	45.4594	2.08515	yes
		Glyma.13G205800	54.2949	8.64085	-2.65157	yes	54.6317	12.6199	-2.11404	yes	54.8209	45.9354	-0.25512	no	45.6229	89.4073	0.970635	yes	26.5 kDa class P-related heat shock protein (HSP26.5-P)	10.1177	8.60411	-0.233783	no	5.15671	0.832888	-2.63026	yes	7.85311	1.29036	-2.60549	yes	3.47392	14.223	2.03359	yes
		Glyma.15G106700	35.9506	2.89338	-3.63519	yes	33.1832	7.30964	-2.18258	yes	33.2669	29.4057	-0.177994	no	27.7093	62.3426	1.16985	yes	26.5 kDa class P-related heat shock protein (HSP26.5-P)	4.57604	5.72491	0.323154	no	4.0651	3.41878	-0.249808	no	5.14584	4.21552	-0.287696	no	5.27182	5.98205	0.182339	no
		Glyma.02G288700	119.193	78.8927	-0.595335	yes	123.549	10.815	-3.51398	yes	123.918	54.9388	-1.17349	yes	102.962	14.6672	-2.81145	yes	ACD32.1 (ALPHA-CRYSTALLIN DOMAIN 31.2)	0.422776	0.493001	0.221699	no	0.52426	0.694033	0.40472	no	0.486588	0.815693	0.745326	no	0.282612	0.47548	0.750561	no
		Glyma.14G026100	88.6795	80.1888	-0.1452	no	96.5323	5.79364	-4.05847	yes	96.8766	46.4267	-1.06119	yes	80.5714	8.10693	-3.31304	yes	ACD32.1 (ALPHA-CRYSTALLIN DOMAIN 31.2)	0.288628	0.15434	-0.903098	no	0.264168	1.57254	2.57357	yes	1.08215	4.84903	2.16379	yes	0.0681115	2.19035	5.00712	no
		Glyma.08G242100	2.83087	12.9608	2.19484	yes	2.67216	12.6767	2.2461	yes	2.68112	2.14337	-0.322958	no	2.2112	1.74674	-0.340162	no	APG6/CLPB-P/CLPB3 (ALBINO AND PALE GREEN 6); ATP binding / ATPase	1.80563	2.25706	0.321947	no	1.95849	5.49243	1.4877	yes	1.94306	8.20085	2.07744	yes	1.91411	1.75419	-0.125873	no
		Glyma.19G011400	1.32979	11.5688	3.12096	yes	0.945506	25.2775	4.74062	yes	0.948348	1.15453	0.283821	no	0.782115	2.30465	1.55909	yes	ATHSP22.0 (Arabidopsis thaliana heat shock protein 22.0)	2.65499	6.05308	1.18896	no	3.29523	65.1016	4.30424	yes	1.99346	40.7457	4.3533	yes	3.30845	1.45361	-1.18651	no
		Glyma.U012100	41.187	241.189	2.5499	yes	34.0703	54.8626	0.687308	yes	34.1917	35.061	0.0362209	no	28.3628	40.9357	0.529358	no	ATJ3 (Arabidopsis thaliana DnaJ homologue 3)	100.033	104.09	0.0573636	no	88.3818	239.879	1.44049	yes	107.973	372.14	1.78517	yes	100.798	114.351	0.182003	no
		Glyma.12G095700	91.3909	369.914	2.01707	yes	77.0161	82.1254	0.0926677	no	77.2897	65.4962	-0.238865	no	64.1788	58.6786	-0.129263	no	ATJ3 (Arabidopsis thaliana DnaJ homologue 3)	198.086	179.134	-0.145086	no	157.722	362.728	1.20151	yes	174.575	478.342	1.4542	yes	179.955	181.634	0.0133989	no
		Glyma.02G226900	26.2684	19.4265	-0.435306	no	26.4589	18.4368	-0.521162	no	26.5304	7.90452	-1.7469	yes	21.9089	3.45072	-2.66655	yes	ATP-dependent Clp protease ClpB protein-related	2.54045	3.0318	0.255089	no	2.43263	6.87855	1.49959	yes	4.32783	7.93225	0.874086	yes	3.50005	8.62698	1.30148	yes
		Glyma.02G120000	4.27254	7.8617	0.879749	yes	3.58444	4.58959	0.356614	no	3.5964	4.9333	0.456002	yes	2.98372	0.617492	-2.27262	yes	AUL1 (auxin-like 1 protein); heat shock protein binding	9.98025	7.97817	-0.323018	no	7.67265	11.0918	0.531696	no	8.87034	11.5501	0.38084	no	8.93035	9.59057	0.102899	no
		Glyma.08G025700	18.2686	17.724	-0.0436578	no	14.3942	21.3206	0.566758	yes	14.4177	74.6703	2.37269	yes	11.9725	50.9312	2.08883	yes	BIP (LUMINAL BINDING PROTEIN); ATP binding	149.871	160.604	0.0997838	no	204.229	68.8862	-1.5679	yes	130.552	47.7527	-1.45097	yes	136.197	68.915	-0.982808	no
		Glyma.05G219600	3.71797	4.52887	0.284636	no	3.1015	4.63772	0.580449	no	3.10864	18.2223	2.55135	yes	2.57047	10.7827	2.06862	yes	BIP1; ATP binding	45.7497	50.8405	0.152214	no	61.1694	30.2782	-1.01453	yes	37.1465	19.0111	-0.966385	yes	38.4197	19.7684	-0.958649	no
		Glyma.05G219400	22.2716	25.6993	0.206523	no	17.5861	28.6353	0.70336	yes	17.6212	73.6852	2.06406	yes	14.6117	45.9762	1.65376	yes	BIP1; ATP binding	126.288	137.006	0.117516	no	161.733	69.5108	-1.2183	yes	105.057	54.3705	-0.95027	no	110.014	61.5555	-0.837731	no
		Glyma.02G212500	64.8549	44.4366	-0.545467	yes	60.7104	50.6614	-0.261057	no	60.8878	19.8326	-1.61828	yes	50.2296	12.0039	-2.06503	yes	DNAJ heat shock N-terminal domain-containing protein	50.2028	49.6163	-0.0169559	no	41.6621	52.4742	0.332871	no	43.9671	40.3718	-0.123077	no	59.6587	35.7572	-0.738499	no
		Glyma.03G232700	121.141	124.631	0.0409734	no	102.126	25.4279	-2.00587	yes	102.332	48.1784	-1.08681	yes	84.6916	65.0384	-0.380927	no	DNAJ heat shock N-terminal domain-containing protein	19.928	27.7826	0.47938	no	23.4851	40.3109	0.779423	yes	40.6648	52.0875	0.357156	no	14.5512	54.7092	1.91064	yes
		Glyma.04G055400	105.313	16.462	-2.67747	yes	97.0117	30.4718	-1.67068	yes	97.289	30.2054	-1.68747	yes	80.2081	36.7086	-1.12763	yes	DNAJ heat shock N-terminal domain-containing protein	0	0	0	no	0	0	0	no	0.0237745	0	#NAME?	no	0	0.0272269	inf	no
		Glyma.06G055600	19.9663	2.45993	-3.02088	yes	17.5539	3.57638	-2.29522	yes	17.6057	7.15728	-1.29856	yes	14.4424	10.0575	-0.522031	no	DNAJ heat shock N-terminal domain-containing protein	0	0	0	no	0	0	0	no	0.0289359	0	#NAME?	no	0.0228124	0.0331379	0.538665	no
		Glyma.06G275400	80.6689	9.79402	-3.04204	yes	83.7304	35.1208	-1.25343	yes	83.9515	19.1684	-2.13083	yes	69.7984	6.3592	-3.45628	yes	DNAJ heat shock N-terminal domain-containing protein	0.0523711	0.158722	1.59966	no	0.147842	0.275791	0.89952	no	0.0528863	0.0365747	-0.532047	no	0.125353	0.0631507	-0.989128	no
		Glyma.08G238600	98.0125	39.3023	-1.31835	yes	93.2773	63.6203	-0.552039	no	93.4003	18.3795	-2.34533	yes	77.505	23.5988	-1.71557	yes	DNAJ heat shock N-terminal domain-containing protein	2.06797	1.58887	-0.380211	no	1.32674	1.29783	-0.031784	no	1.27091	1.80261	0.504224	no	4.52415	1.17976	-1.93915	yes
		Glyma.11G032400	2.31345	4.00141	0.790462	yes	2.05982	2.66038	0.369113	no	2.06599	1.72778	-0.257917	no	1.7161	0.301519	-2.50882	yes	DNAJ heat shock N-terminal domain-containing protein	1.59559	1.75027	0.13349	no	1.54771	2.77626	0.843008	yes	2.14172	5.50443	1.36182	yes	1.26281	2.4364	0.948113	no
		Glyma.12G001000	32.5168	13.7829	-1.23831	yes	31.1227	18.2405	-0.770825	yes	31.1683	7.77946	-2.00234	yes	25.8379	12.9175	-1.00016	yes	DNAJ heat shock N-terminal domain-containing protein	0.987212	0.825824	-0.257527	no	0.851025	1.17254	0.462364	no	1.98752	2.01372	0.0188916	no	1.33504	2.12851	0.67296	no
		Glyma.12G130000	151.59	32.4964	-2.22183	yes	155.839	242.281	0.636625	no	156.209	37.3951	-2.06256	yes	129.222	10.6747	-3.59759	yes	DNAJ heat shock N-terminal domain-containing protein	0.0983296	0.0226548	-2.11781	no	0.0532789	0.0603885	0.180709	no	0.0981288	0.173905	0.825554	no	0.138686	0.202799	0.548227	no
		Glyma.13G200800	1.5238	3.71649	1.28627	yes	1.65731	2.16057	0.382568	no	1.66838	15.0844	3.17654	yes	1.39244	9.93047	2.83425	yes	DNAJ heat shock N-terminal domain-containing protein	4.37041	4.37113	0.000235971	no	4.77898	12.7772	1.4188	yes	4.25471	11.0608	1.37832	yes	4.07004	7.01256	0.784899	no
		Glyma.13G289600	46.6196	74.0933	0.668405	yes	48.8967	123.417	1.33574	yes	49.0251	13.7409	-1.83504	yes	40.7193	8.96197	-2.18383	yes	DNAJ heat shock N-terminal domain-containing protein	2.25482	4.12704	0.872095	no	1.428	4.50673	1.65808	yes	1.4464	2.30471	0.672119	no	2.35578	2.22437	-0.082804	no
		Glyma.16G011500	12.1678	2.92121	-2.05843	yes	12.5183	9.34993	-0.421005	no	12.5544	20.5526	0.711125	yes	10.4146	11.6017	0.155729	no	DNAJ heat shock N-terminal domain-containing protein	6.38979	5.61827	-0.185645	no	6.90359	1.9707	-1.80864	yes	14.5465	4.36469	-1.73672	yes	4.73525	22.8097	2.26814	yes
		Glyma.19G143100	0.814045	0.91598	0.170208	no	0.666002	0.732682	0.137661	no	0.668381	3.19743	2.25817	yes	0.553636	1.05903	0.935735	no	DNAJ heat shock N-terminal domain-containing protein	7.69568	9.44364	0.295294	no	8.17458	5.66188	-0.529864	no	6.87261	3.79839	-0.855469	no	7.19439	4.27726	-0.750183	no
		Glyma.20G002400	8.50285	1.28462	-2.72661	yes	8.98772	2.02981	-2.14661	yes	9.01294	5.38539	-0.742948	yes	7.43402	4.90673	-0.599382	no	DNAJ heat shock N-terminal domain-containing protein	0.232659	0.24889	0.0972933	no	0.260985	0.522687	1.00198	no	0.253373	0.382164	0.592928	no	0.174045	0.45027	1.37133	no
		Glyma.20G013600	54.7774	36.3147	-0.593026	yes	53.9185	12.5389	-2.10437	yes	54.0596	23.9419	-1.17502	yes	44.7314	38.3432	-0.222317	no	DNAJ heat shock N-terminal domain-containing protein	0	0.125654	inf	no	0	1.00354	inf	yes	0.0353344	0.798856	4.49879	no	0.0315217	0	#NAME?	no
		Glyma.11G105800	0.739421	4.42802	2.5822	yes	0.900949	1.42046	0.656842	no	0.904865	6.10296	2.75374	yes	0.751403	3.04105	2.01691	yes	DNAJ heat shock N-terminal domain-containing protein (J11)	2.9066	0.791544	-1.87659	no	2.29446	0.351624	-2.70605	yes	14.7502	0.336563	-5.45371	yes	4.18095	55.0941	3.71999	yes
		Glyma.16G127700	0.526796	2.482	2.23619	yes	0.483778	0.106366	-2.1853	yes	0.485562	0.457732	-0.0851512	no	0.395119	1.35542	1.77838	yes	DNAJ heat shock N-terminal domain-containing protein (J11)	2.04922	0.833012	-1.29866	no	2.34878	6.13211	1.38447	yes	4.7467	12.2575	1.36867	yes	2.52817	20.6644	3.03098	yes
		Glyma.18G127500	16.8046	3.95792	-2.08604	yes	16.8172	20.6604	0.296931	no	16.8331	5.30152	-1.66682	yes	13.9294	5.01888	-1.47269	yes	DNAJ heat shock protein, putative	52.2552	41.4389	-0.334589	no	33.7475	21.0188	-0.6831	yes	19.808	4.88173	-2.02062	yes	25.9014	3.71641	-2.80105	yes
		Glyma.02G272600	2.70203	1.3353	-1.01688	yes	2.64269	0.360079	-2.87562	yes	2.65054	6.63803	1.32447	yes	2.17078	3.39604	0.64564	no	heat shock family protein	25.4969	28.4641	0.158822	no	23.5966	28.821	0.288538	no	16.3395	6.63181	-1.30089	yes	20.4275	13.5638	-0.590755	no
		Glyma.09G165300	4.80041	2.40925	-0.994573	yes	5.02843	0.683346	-2.87942	yes	5.04573	8.66917	0.78083	yes	4.15556	5.33171	0.359556	no	heat shock family protein	15.0499	17.1053	0.184687	no	12.6697	21.4015	0.756325	yes	9.55253	5.22789	-0.869654	no	12.4753	8.40421	-0.569888	no
		Glyma.14G045400	2.20106	0.599861	-1.8755	yes	2.19815	0.246758	-3.15512	yes	2.2051	4.38518	0.991795	yes	1.80758	1.6447	-0.136233	no	heat shock family protein	19.0176	20.55	0.111803	no	20.3975	16.3668	-0.31762	no	10.9901	3.78805	-1.53668	yes	14.0159	7.56472	-0.889702	no
		Glyma.20G065900	2.6565	5.28088	0.991252	yes	2.22251	4.13734	0.896515	yes	2.22708	9.47161	2.08846	yes	1.84232	2.97129	0.689564	yes	heat shock protein 70, putative / HSP70, putative	10.0367	13.0884	0.383003	no	14.3222	8.45223	-0.760847	yes	9.34264	8.83783	-0.0801372	no	10.1098	5.82493	-0.795449	no
		Glyma.09G060500	0.303764	0.31666	0.059985	no	0.268292	0.482489	0.84669	no	0.269412	1.70658	2.66323	yes	0.223652	0.253127	0.178607	no	heat shock protein-related	5.49276	6.8285	0.314036	no	4.77687	6.48331	0.440667	no	6.98543	5.24972	-0.412108	no	5.7196	6.14073	0.102497	no
		Glyma.10G196300	0.607047	0.120169	-2.33674	yes	0.608645	0.366232	-0.732843	no	0.610775	1.75004	1.51868	yes	0.501762	1.22179	1.28392	yes	heat shock protein-related	2.46493	3.06982	0.316609	no	2.53743	1.68687	-0.589018	no	2.49483	0.748318	-1.73722	yes	2.621	2.58549	-0.0196819	no
		Glyma.11G174500	3.31723	0.510413	-2.70024	yes	3.22387	3.08709	-0.0625444	no	3.23202	5.59201	0.790931	yes	2.67777	0.380174	-2.8163	yes	heat shock protein-related	0.33225	0.794204	1.25724	no	0.402765	0.68922	0.775025	no	0.652908	1.20933	0.889253	no	0.736826	2.46794	1.74391	yes
		Glyma.18G026600	14.4785	3.61781	-2.00073	yes	14.3072	9.56791	-0.58047	yes	14.3329	12.7162	-0.172664	no	11.8523	3.55009	-1.73923	yes	heat shock protein-related	3.3041	5.92021	0.841391	no	3.75367	10.1436	1.4342	yes	4.32747	13.3825	1.62876	yes	4.66968	5.00915	0.101242	no
		Glyma.18G062300	3.80804	0.929188	-2.03501	yes	3.58642	2.67355	-0.423789	no	3.59533	4.086	0.184567	no	2.95948	1.35153	-1.13075	yes	heat shock protein-related	1.53858	1.88109	0.289972	no	1.49685	1.42463	-0.0713457	no	2.04292	2.06975	0.0188269	no	1.79342	3.06698	0.774109	no
		Glyma.20G193900	1.07552	0.125228	-3.1024	yes	1.10171	1.20476	0.129003	no	1.10534	1.98593	0.845323	yes	0.913508	1.62504	0.830983	yes	heat shock protein-related	1.91137	2.54026	0.410371	no	1.31301	1.85401	0.497774	no	1.97977	0.612925	-1.69155	yes	1.8943	1.47216	-0.363734	no
		Glyma.08G062300	1.88151	10.9032	2.53479	yes	1.80159	7.61733	2.08002	yes	1.80743	3.90393	1.11099	yes	1.49161	1.1223	-0.410405	no	HSA32 (HEAT-STRESS-ASSOCIATED 32); catalytic	4.2599	6.18667	0.538345	no	3.68183	23.4655	2.67204	yes	3.84877	30.3542	2.97943	yes	3.47293	5.83951	0.749694	no
		Glyma.02G093200	8.16555	7.74521	-0.0762456	no	6.74713	4.47466	-0.592496	no	6.75466	1.10691	-2.60935	yes	5.60786	1.53726	-1.86709	yes	HSC70-1 (heat shock cognate 70 kDa protein 1); ATP binding	2.70958	2.6583	-0.0275665	no	2.68132	1.34208	-0.998473	yes	1.91914	0.55261	-1.79613	yes	2.6426	1.31867	-1.00287	no
		Glyma.03G171100	186.406	127.955	-0.542817	no	165.088	85.1943	-0.954406	yes	165.433	265.35	0.681648	yes	136.956	576.574	2.07379	yes	HSC70-1 (heat shock cognate 70 kDa protein 1); ATP binding	392.744	499.009	0.345477	no	523.507	272.324	-0.942883	no	431.137	284.046	-0.602024	no	384.754	463.47	0.268539	no
		Glyma.06G054700	0.196346	2.05558	3.38808	yes	0.126606	2.21125	4.12645	yes	0.126997	0.268571	1.0805	no	0.105206	0.223192	1.08507	no	HSP17.6II (17.6 KDA CLASS II HEAT SHOCK PROTEIN)	2.56545	5.68179	1.14713	no	4.36567	27.4931	2.6548	yes	3.03462	56.9755	4.23076	yes	3.35888	2.63627	-0.349486	no
		Glyma.06G134900	7.61403	9.26	0.282353	no	6.82234	8.60993	0.335734	no	6.83654	1.57786	-2.1153	yes	5.63399	0.797184	-2.82117	yes	HSP21 (HEAT SHOCK PROTEIN 21)	1.66633	2.86855	0.783646	no	1.49455	2.61794	0.808725	no	4.22135	1.98328	-1.08981	no	5.87722	1.19758	-2.29501	yes
		Glyma.11G246600	28.4462	2.77988	-3.35514	yes	22.045	5.64703	-1.96488	yes	22.0737	3.24918	-2.76418	yes	18.2778	5.78674	-1.65927	yes	HSP21 (HEAT SHOCK PROTEIN 21)	0.0813004	0.0763198	-0.0912051	no	0.159559	0.0685014	-1.21989	no	0.222289	0.151454	-0.553553	no	0.176539	0.770562	2.12592	no
		Glyma.18G094600	6.25642	49.1022	2.97238	yes	5.18617	11.5015	1.14908	yes	5.22133	1.619	-1.68931	yes	4.36152	0.778266	-2.48649	yes	HSP21 (HEAT SHOCK PROTEIN 21)	0	0	0	no	0.0434165	0.0186032	-1.22269	no	0.0242115	0.0439541	0.860302	no	0.0142512	0.0290304	1.02648	no
		Glyma.02G085600	0.761555	0.403124	-0.917722	no	0.774042	2.77122	1.84003	yes	0.777418	3.58478	2.20512	yes	0.645078	3.22963	2.32382	yes	HSP70 (heat shock protein 70); ATP binding	6.32925	3.83636	-0.722297	no	5.47447	3.14243	-0.80084	yes	7.081	3.58421	-0.982299	no	7.29513	7.5668	0.0527487	no
		Glyma.17G072400	0.624293	11.4411	4.19586	yes	0.436285	6.3027	3.85263	yes	0.437533	0.223984	-0.965993	no	0.362627	0.104886	-1.78966	no	HSP70B (heat shock protein 70B); ATP binding	5.8925	6.81787	0.21044	no	4.77686	39.1161	3.03363	yes	10.3142	129.407	3.64921	yes	10.8215	15.9558	0.560178	no
		Glyma.09G131500	1.54108	7.62579	2.30695	yes	1.19419	4.00454	1.74561	yes	1.19749	7.24693	2.59735	yes	0.991499	6.52142	2.7175	yes	HSP81-1 (HEAT SHOCK PROTEIN 81-1)	35.5993	33.5538	-0.0853761	no	17.2916	35.9015	1.05398	yes	19.998	69.6774	1.80084	yes	28.7205	20.3906	-0.494179	no
		Glyma.16G178800	0.730903	1.83393	1.32719	yes	0.567117	2.65291	2.22586	yes	0.568347	4.06048	2.83681	yes	0.471732	2.08445	2.14363	yes	HSP81-1 (HEAT SHOCK PROTEIN 81-1)	25.5493	27.7381	0.118585	no	13.6897	19.2263	0.489988	no	18.0423	43.3955	1.26616	yes	22.059	21.0178	-0.0697578	no
		Glyma.17G258700	34.4188	31.4003	-0.132415	no	31.6576	53.4683	0.756133	yes	31.7207	166.727	2.39399	yes	26.3356	53.8056	1.03074	yes	SHD (SHEPHERD); ATP binding	101.694	114.649	0.172984	no	119.689	58.743	-1.0268	yes	75.5548	51.0318	-0.566126	no	86.6161	43.2315	-1.00255	no
	Cold	Glyma.01G106200	15.0011	53.8024	1.84261	yes	15.496	14.3422	-0.11163	no	15.5467	200.591	3.68958	yes	12.8017	456.523	5.15628	yes	universal stress protein (USP) family protein	51.0158	46.1672	-0.144077	no	46.2247	80.3868	0.798296	yes	52.1388	103.983	0.99592	yes	52.0049	79.3183	0.609005	no
		Glyma.04G252100	20.4281	3.45843	-2.56236	yes	14.1321	1.29145	-3.45191	yes	14.1765	6.83826	-1.0518	yes	11.6639	5.29444	-1.1395	yes	CSDP1 (COLD SHOCK DOMAIN PROTEIN 1)	2.15681	1.75534	-0.297146	no	1.1333	1.99441	0.815432	no	2.87524	1.53527	-0.905187	no	2.7799	3.21462	0.209616	no
		Glyma.06G110400	20.3919	0.11967	-7.41279	yes	15.3519	0.990305	-3.9544	yes	15.3986	9.41924	-0.709113	yes	12.6291	18.0902	0.51845	no	CSDP1 (COLD SHOCK DOMAIN PROTEIN 1)	4.55428	4.82481	0.0832499	no	4.31581	1.83318	-1.23528	yes	3.35888	1.03017	-1.70509	yes	3.65685	2.57133	-0.508086	no
		Glyma.07G140800	0.652764	0.939211	0.524887	no	0.787244	1.43367	0.864826	no	0.791191	4.36378	2.46348	yes	0.659085	0.0948627	-2.79655	yes	universal stress protein (USP) family protein	8.95947	4.94807	-0.856547	no	7.48675	2.05644	-1.86419	yes	18.1576	5.59868	-1.69742	yes	12.9958	14.8769	0.19502	no
		Glyma.09G134500	14.5034	17.0489	0.233287	no	11.263	4.04779	-1.47638	yes	11.2797	13.0396	0.209176	no	9.2766	68.9323	2.89351	yes	C2 domain-containing protein	47.7639	52.4427	0.134823	no	53.3801	123.967	1.21559	yes	63.4253	245.905	1.95497	yes	51.1242	91.4072	0.838301	no
		Glyma.15G152900	4.71064	6.04928	0.36084	no	4.96527	11.9213	1.26359	yes	4.97939	12.1915	1.29184	yes	4.1	37.9689	3.21112	yes	(AT)SRC2/SRC2 (SOYBEAN GENE REGULATED BY COLD-2)	64.6046	90.7322	0.489977	no	29.0792	174.466	2.58488	yes	73.9409	319.637	2.11199	yes	44.7589	79.6309	0.831154	no
	Drought/salt	Glyma.02G250400	20.1596	4.78493	-2.0749	yes	19.7214	7.50067	-1.39467	yes	19.7676	14.8894	-0.408845	yes	16.263	14.7237	-0.143457	no	dehydration-responsive family protein	10.7725	10.286	-0.0666629	no	10.2638	6.78258	-0.597653	no	6.94776	4.46597	-0.637576	no	9.91536	4.61508	-1.10331	yes
		Glyma.08G362000	10.6683	0.772479	-3.78768	yes	11.0883	5.89832	-0.910657	yes	11.1155	3.88683	-1.5159	yes	9.15384	6.54901	-0.483099	no	dehydration-responsive family protein	0.489947	1.00997	1.04362	no	0.572446	0.251703	-1.18542	yes	0.318535	0.113857	-1.48423	no	0.34423	0.13099	-1.39391	no
		Glyma.09G144200	0.259385	0.0130373	-4.31438	no	0.247423	0.0738043	-1.74521	no	0.247649	1.2502	2.33579	yes	0.203428	0.119711	-0.764966	no	dehydration-responsive family protein	10.4689	13.0808	0.321341	no	11.1532	8.13272	-0.455643	no	10.0742	1.95071	-2.36859	yes	9.62928	2.24944	-2.09786	yes
		Glyma.16G197200	0.333714	0.169812	-0.974674	no	0.32017	0.0568753	-2.49296	no	0.321827	1.88836	2.55278	yes	0.263822	0.256848	-0.0386473	no	dehydration-responsive family protein	2.39985	3.07954	0.359773	no	2.41448	0.785101	-1.62076	yes	1.56778	0.229731	-2.77071	yes	1.56446	1.45048	-0.109131	no
		Glyma.18G226200	18.9939	8.59643	-1.14372	yes	16.6666	3.7127	-2.16642	yes	16.7129	6.1147	-1.45061	yes	13.7237	9.49462	-0.531485	no	dehydration-responsive family protein	9.71921	9.24798	-0.071702	no	6.59205	21.5509	1.70895	yes	7.20908	13.1675	0.869096	no	8.20937	4.57758	-0.842685	no
		Glyma.18G299900	8.53608	0.817317	-3.38461	yes	8.85683	4.38678	-1.01363	yes	8.88125	4.07215	-1.12497	yes	7.30168	5.18819	-0.492998	no	dehydration-responsive family protein	0.0815712	0.562722	2.78629	no	0.129986	0.115174	-0.174533	no	0.139801	0.103757	-0.430171	no	0.13025	0.0819009	-0.669332	no
		Glyma.01G149300	37.9378	5.42517	-2.8059	yes	36.0901	11.107	-1.70014	yes	36.2115	48.6989	0.427442	no	29.7777	69.0471	1.21335	yes	dehydration-responsive protein, putative	55.8222	55.703	-0.00308271	no	64.0344	25.1458	-1.34853	yes	42.0237	19.3206	-1.12107	yes	43.2146	49.6781	0.201091	no
		Glyma.09G213100	164.977	6.66758	-4.62896	yes	158.152	41.7917	-1.92003	yes	158.457	50.4508	-1.65114	yes	130.464	140.286	0.104728	no	dehydration-responsive protein, putative	75.4021	59.8647	-0.332899	no	78.7087	28.8927	-1.44582	yes	38.0322	10.7002	-1.82959	yes	39.839	25.223	-0.659441	no
		Glyma.16G074800	12.688	7.87442	-0.688214	yes	13.1755	12.6975	-0.0533191	no	13.2142	8.1963	-0.689044	yes	10.9435	2.37484	-2.20417	yes	dehydration-responsive protein, putative	3.83476	4.27586	0.157078	no	3.63513	6.26517	0.785347	yes	4.89939	8.74264	0.835468	no	4.11763	5.48873	0.414658	no
		Glyma.16G105300	31.6378	6.7325	-2.23243	yes	32.13	2.7414	-3.55093	yes	32.229	25.4216	-0.342307	no	26.5299	23.6895	-0.163374	no	dehydration-responsive protein, putative	18.4737	13.795	-0.421328	no	18.6189	21.9718	0.238889	no	16.9229	29.2309	0.788516	no	13.2341	16.8434	0.34792	no
		Glyma.02G002900	3.23417	0.753906	-2.10094	yes	3.30075	1.5299	-1.10936	yes	3.31067	6.14062	0.89126	yes	2.72486	4.90503	0.848079	yes	dehydration-responsive protein-related	18.8751	16.9727	-0.153269	no	19.617	9.37435	-1.06532	yes	9.89864	4.82126	-1.03782	yes	12.0775	3.55766	-1.76332	yes
		Glyma.05G193200	2.54881	2.02783	-0.329884	no	2.49533	1.01826	-1.29312	yes	2.50268	11.6657	2.22072	yes	2.06197	8.83464	2.09915	yes	dehydration-responsive protein-related	26.2677	27.849	0.0843388	no	32.9483	15.9654	-1.04526	yes	17.0767	7.99112	-1.09556	yes	18.8607	9.38439	-1.00705	no
		Glyma.06G154800	9.58452	11.6768	0.284865	no	8.64348	6.70043	-0.367359	no	8.67234	27.2981	1.65431	yes	7.1534	37.8366	2.40308	yes	dehydration-responsive protein-related	40.7746	38.9386	-0.0664701	no	49.8536	32.9097	-0.599186	no	30.9705	29.3458	-0.0777368	no	29.5583	54.8028	0.890685	no
		Glyma.08G001200	0.856604	0.249455	-1.77985	yes	0.846955	0.137755	-2.62019	yes	0.849569	11.7607	3.7911	yes	0.701788	3.21017	2.19354	yes	dehydration-responsive protein-related	42.6903	37.0793	-0.203295	no	43.8314	16.1466	-1.44074	yes	20.9657	6.96296	-1.59026	yes	25.3497	8.78336	-1.52913	yes
		Glyma.02G271300	4.84604	0.724244	-2.74226	yes	5.46593	1.41432	-1.95036	yes	5.48553	16.2456	1.56635	yes	4.50391	32.1558	2.83583	yes	early-responsive to dehydration protein-related / ERD protein-related	11.8006	13.9031	0.236542	no	17.7599	25.8882	0.543669	no	20.7734	29.4786	0.504929	no	13.9057	38.4492	1.46727	yes
		Glyma.03G151300	4.94359	5.53667	0.16346	no	5.2583	5.52602	0.071644	no	5.27461	1.38511	-1.92907	yes	4.34869	0.305574	-3.83099	yes	early-responsive to dehydration protein-related / ERD protein-related	0.176195	0.316553	0.845268	no	0.456506	0.511696	0.164652	no	0.769938	0.852801	0.147468	no	0.425806	0.914312	1.10249	no
		Glyma.04G138600	17.493	127.66	2.86745	yes	19.8117	39.9055	1.01024	yes	19.8966	32.893	0.725259	yes	16.4949	7.60978	-1.1161	yes	ERD15 (EARLY RESPONSIVE TO DEHYDRATION 15)	21.354	19.2335	-0.150885	no	27.5376	83.2073	1.59531	yes	40.8596	71.9096	0.815508	no	25.2078	44.8676	0.831803	no
		Glyma.11G149900	26.334	180.448	2.77659	yes	28.7371	28.4008	-0.0169788	no	28.8874	43.0512	0.575611	yes	23.9157	7.94555	-1.58974	yes	ERD15 (EARLY RESPONSIVE TO DEHYDRATION 15)	21.9667	12.3491	-0.830909	no	15.447	59.1373	1.93675	yes	23.7106	63.1317	1.41283	yes	18.4934	28.8406	0.641091	no
		Glyma.13G220900	10.9933	28.7115	1.385	yes	11.5172	6.21899	-0.889041	yes	11.5587	26.7695	1.21161	yes	9.50466	69.3957	2.86814	yes	ERD4 (EARLY-RESPONSIVE TO DEHYDRATION 4)	4.16771	7.00695	0.74953	no	4.5548	15.6832	1.78376	yes	7.46209	45.9002	2.62085	yes	7.14905	18.9816	1.40878	yes
		Glyma.15G091600	81.4055	104.259	0.356975	no	89.3285	21.6666	-2.04365	yes	89.6953	76.4424	-0.230659	no	73.7253	143.694	0.962766	yes	ERD4 (EARLY-RESPONSIVE TO DEHYDRATION 4)	15.3712	17.2961	0.170216	no	20.9139	73.41	1.81152	yes	29.3747	167.555	2.51199	yes	21.2606	79.3643	1.90031	yes
		Glyma.12G217300	64.8247	27.7393	-1.22461	yes	71.4886	212.246	1.56995	yes	71.7992	894.452	3.63897	yes	59.3965	375.992	2.66225	yes	RD22 (RESPONSIVE TO DESSICATION 22)	932.656	1311.04	0.491289	no	1052.13	2214.52	1.07368	no	689.892	404.931	-0.768695	no	656.201	881.422	0.425694	no
		Glyma.13G283900	4.65685	0.0649957	-6.16287	no	4.9751	0.277415	-4.16461	yes	4.99457	47.2136	3.24077	yes	4.07962	11.4837	1.49308	yes	RD22 (RESPONSIVE TO DESSICATION 22)	0.391114	0.480112	0.295782	no	0.474149	1.30369	1.45919	yes	0.245183	1.51109	2.62366	yes	0.258835	0.44356	0.777099	no
		Glyma.14G090700	0.378468	2.63071	2.79721	yes	0.429876	1.05134	1.29025	yes	0.431096	1.82587	2.08251	yes	0.355316	1.164	1.71192	yes	RXW8	3.40216	4.02004	0.240756	no	3.67735	6.77117	0.88074	yes	3.32392	13.4937	2.02133	yes	3.16591	4.78978	0.59734	no
		Glyma.04G100700	6.20973	1.37871	-2.17121	yes	6.54991	1.6081	-2.02612	yes	6.57188	5.60982	-0.228351	no	5.4114	7.59135	0.488355	no	TSD2 (TUMOROUS SHOOT DEVELOPMENT 2); methyltransferase	8.09267	9.2124	0.186962	no	8.67151	4.59352	-0.916683	yes	5.91008	4.16399	-0.50521	no	7.46621	4.31765	-0.79013	no
		Glyma.10G101200	5.63155	1.32264	-2.09011	yes	5.88349	3.15099	-0.900864	yes	5.90152	12.4524	1.07726	yes	4.85314	11.9046	1.29453	yes	unknown protein	16.6231	14.155	-0.231879	no	16.7746	7.78272	-1.10794	yes	9.34847	4.41288	-1.08301	yes	11.283	6.13812	-0.878285	no
		Glyma.U038600	2.09363	9.97903	2.2529	yes	2.41294	5.50122	1.18896	yes	2.41963	5.96557	1.30187	yes	1.99466	7.12365	1.83647	yes	unknown protein	12.288	14.6013	0.248849	no	20.5839	19.1048	-0.10758	no	16.4355	36.6707	1.15782	yes	16.134	37.9659	1.2346	yes
	Touch/wounding	Glyma.03G247500	7.78681	128.105	4.04015	yes	8.3893	59.6843	2.83073	yes	8.39257	10.1718	0.277397	no	6.97856	24.0407	1.78448	yes	PR4 (PATHOGENESIS-RELATED 4)	24.634	3.79796	-2.69735	yes	27.808	2.01212	-3.78871	yes	15.1687	4.50171	-1.75255	yes	4.82593	38.3125	2.98894	yes
		Glyma.07G242400	0.723373	0.342576	-1.07832	no	0.677557	1.03495	0.611149	no	0.67979	1.95871	1.52674	yes	0.557018	2.59931	2.22233	yes	VEP1 (VEIN PATTERNING 1)	0.406604	0.460566	0.179784	no	0.408454	0.808035	0.984244	no	0.281028	0.285744	0.0240069	no	0.503234	0.642734	0.352991	no
		Glyma.14G071700	91.073	55.9775	-0.702176	yes	91.2669	63.3826	-0.526005	no	91.6195	41.2724	-1.15048	yes	75.8502	13.8098	-2.45746	yes	wound-responsive protein-related	17.2396	16.0128	-0.106494	no	13.2009	23.9262	0.857959	yes	17.3619	16.3727	-0.0846326	no	14.9801	19.9535	0.413592	no
		Glyma.14G087400	1.32566	0.327433	-2.01744	yes	1.14433	0.225911	-2.34068	yes	1.14631	2.33129	1.02413	yes	0.941484	7.59104	3.01129	yes	VEP1 (VEIN PATTERNING 1)	3.82653	3.32791	-0.201421	no	5.13332	2.25592	-1.18617	yes	1.98288	1.70562	-0.217302	no	3.3998	2.35533	-0.52952	no
		Glyma.U007000	95.2401	75.5815	-0.333535	no	98.6269	53.524	-0.881795	yes	99.0066	40.3736	-1.29411	yes	81.9314	16.3424	-2.3258	yes	unknown protein	12.1384	7.62379	-0.670998	no	7.1426	10.8124	0.598172	no	10.4337	7.1005	-0.555258	no	8.70486	12.0926	0.474236	no
		Glyma.19G245400	8.29064	14.3386	0.790345	yes	6.56268	16.1491	1.2991	yes	6.57106	19.6137	1.57766	yes	5.45626	60.6545	3.47463	yes	PR4 (PATHOGENESIS-RELATED 4)	24.3199	52.0193	1.09691	no	208.857	36.9248	-2.49985	yes	152.566	8.66319	-4.13839	yes	86.3654	319.049	1.88525	no
	Unspecified	Glyma.01G034000	58.68	0.254693	-7.84796	yes	62.6868	0.770995	-6.3453	yes	62.9643	107.381	0.77013	yes	51.4183	114.991	1.16116	yes	MLP423 (MLP-LIKE PROTEIN 423)	0.569563	0.465581	-0.290825	no	0.375054	0.212483	-0.819751	no	0.253713	0.0564552	-2.16802	no	0.36613	0.369452	0.0130327	no
		Glyma.02G032300	53.0641	1.18727	-5.48202	yes	55.194	0.97817	-5.81828	yes	55.4431	118.116	1.09112	yes	45.3679	188.124	2.05194	yes	MLP423 (MLP-LIKE PROTEIN 423)	0	0	0	no	0	0	0	no	0.0227048	0	#NAME?	no	0	0.0291949	inf	no
		Glyma.04G012400	17.9751	113.313	2.65624	yes	16.7345	39.409	1.2357	yes	16.7822	18.1321	0.111613	no	13.9362	23.1054	0.72939	yes	RD2 (RESPONSIVE TO DESSICATION 2)	56.3786	52.7746	-0.0953033	no	74.7062	117.239	0.650157	yes	99.9801	110.367	0.142596	no	57.83	183.28	1.66416	yes
		Glyma.04G104600	72.7136	13.6319	-2.41524	yes	80.1102	17.1905	-2.22037	yes	80.3917	153.993	0.937745	yes	65.6779	349.228	2.41069	yes	SAH7	256.925	263.485	0.0363765	no	259.198	141.553	-0.872716	yes	149.122	96.0646	-0.634417	no	168.574	83.2155	-1.01845	no
		Glyma.06G153800	2.09161	0.0891687	-4.55193	yes	2.15523	0.218104	-3.30475	yes	2.1616	5.2574	1.28225	yes	1.76151	7.59717	2.10865	yes	cupin family protein	2.09992	3.54662	0.75611	no	2.21475	2.73603	0.304939	no	2.24052	0.958043	-1.22567	no	2.6346	1.13453	-1.21549	no
		Glyma.07G038500	155.472	0.146262	-10.0539	yes	175.209	2.7506	-5.99319	yes	175.936	348.216	0.984936	yes	143.234	1369.81	3.25754	yes	GLP1 (GERMIN-LIKE PROTEIN 1)	0.0807614	0.0546262	-0.564073	no	0.0374175	0.16226	2.11653	no	0	0.0182576	inf	no	0.0753214	0.0222698	-1.75797	no
		Glyma.07G243500	1.52436	18.8435	3.62779	yes	1.56199	29.2555	4.22725	yes	1.56354	19.2455	3.62164	yes	1.29777	6.50404	2.3253	yes	moderately similar to ( 253)SAM22_SOYBN no original description	206.657	233.538	0.176415	no	1580.82	28.9206	-5.77243	yes	1234.99	24.036	-5.68315	yes	438.964	2767.68	2.6565	no
		Glyma.07G243600	1.18192	3.49914	1.56586	no	1.25676	2.82747	1.16981	no	1.25816	10.5181	3.06349	yes	1.04833	9.14592	3.12503	yes	moderately similar to ( 259)SAM22_SOYBN no original description	#N/A	#N/A	#N/A	#N/A	#N/A	#N/A	#N/A	#N/A	#N/A	#N/A	#N/A	#N/A	#N/A	#N/A	#N/A	#N/A
		Glyma.08G230400	197.496	7.65057	-4.69011	yes	238.631	101.447	-1.23405	yes	239.341	22.9103	-3.385	yes	198.061	798.487	2.01133	yes	MLP43 (MLP-LIKE PROTEIN 43)	7.6049	14.7846	0.959095	no	40.1942	0.719112	-5.80463	yes	57.5294	12.337	-2.22131	yes	37.2012	285.755	2.94136	yes
		Glyma.08G251500	1.04149	0.238771	-2.12495	yes	1.05341	0.021729	-5.59931	no	1.05836	24.318	4.52212	yes	0.862537	20.7284	4.58688	yes	pollen Ole e 1 allergen and extensin family protein	0.0151557	0.0113197	-0.421025	no	0.0534875	0.010686	-2.32348	no	0	0	0	no	0.0278532	0.0509714	0.871844	no
		Glyma.08G272500	4.08694	1.0039	-2.0254	yes	3.66421	2.58161	-0.505231	no	3.67103	1.02447	-1.84131	yes	3.03042	2.40344	-0.334416	no	unknown protein	3.21476	3.3433	0.0565619	no	2.66956	5.2848	0.985244	yes	3.0225	3.64386	0.269727	no	3.40904	2.76396	-0.302627	no
		Glyma.09G040400	0.534136	1.5728	1.55805	yes	0.535749	0.523217	-0.0341476	no	0.537472	4.37217	3.02409	yes	0.446947	15.296	5.0969	yes	unknown protein	3.78723	1.02018	-1.89232	no	95.5299	0.250144	-8.57705	yes	68.857	0.257712	-8.0617	yes	32.6738	9.71942	-1.74919	yes
		Glyma.09G040500	6.82601	10.1046	0.565891	no	7.57047	63.4848	3.06796	yes	7.58793	37.0988	2.2896	yes	6.28172	47.4137	2.91607	yes	unknown protein	1.14848	0.929162	-0.305726	no	2.59234	0.153667	-4.07637	yes	3.99086	0.230051	-4.11667	yes	1.59757	4.27036	1.41848	no
		Glyma.09G040600	2.18808	10.7503	2.29664	yes	2.34612	42.3153	4.17283	yes	2.34931	9.72615	2.04963	yes	1.95557	11.1983	2.51762	yes	unknown protein	299.274	537.154	0.843868	no	414.047	2125.17	2.35971	yes	948.824	2782.33	1.55208	no	957.789	883.349	-0.116725	no
		Glyma.09G102400	1184.15	602.157	-0.975636	yes	1252.05	361.513	-1.79217	yes	1256.09	257.144	-2.2883	yes	1045.56	158.794	-2.71904	yes	MLP34 (MLP-LIKE PROTEIN 34)	229.165	265.695	0.213382	no	198.112	200.193	0.0150792	no	83.0991	30.4312	-1.44928	yes	110.933	70.898	-0.645869	no
		Glyma.10G071600	0.550975	0.519092	-0.0859988	no	0.550468	0.0323961	-4.08677	no	0.55324	4.04172	2.86899	yes	0.452032	5.85109	3.69421	yes	germin-like protein, putative	16.7386	23.5682	0.493666	no	16.0854	24.5276	0.608654	no	11.2446	7.41172	-0.601353	no	14.9801	6.6576	-1.16998	yes
		Glyma.10G139800	20.9589	7.56307	-1.47052	yes	23.8085	5.41313	-2.13694	yes	23.853	54.349	1.18808	yes	19.6192	13.6028	-0.528369	no	GLP10 (GERMIN-LIKE PROTEIN 10)	9.89083	16.28	0.718936	no	11.1988	35.5626	1.66702	yes	8.94814	14.1485	0.660993	no	12.4336	3.82841	-1.69943	yes
		Glyma.13G080500	0.457748	0.157846	-1.53604	no	0.390092	0.163533	-1.25423	no	0.391434	2.41297	2.62397	yes	0.32194	1.41532	2.13627	yes	universal stress protein (USP) family protein	1.56108	1.81214	0.215143	no	1.60379	2.36187	0.558446	no	1.1329	1.17595	0.0538006	no	1.38735	0.402517	-1.78521	no
		Glyma.13G178700	21.1225	0.420793	-5.64953	yes	24.1711	1.42895	-4.08025	yes	24.2524	61.4716	1.34179	yes	19.6974	7.53045	-1.3872	yes	pollen Ole e 1 allergen and extensin family protein	162.004	179.644	0.149112	no	176.555	93.9979	-0.909416	yes	107.993	29.3308	-1.88045	yes	141.04	65.3839	-1.1091	no
		Glyma.13G303600	2.92273	15.413	2.39876	yes	1.97031	6.33353	1.68459	yes	1.9742	3.18911	0.691883	yes	1.61686	2.31618	0.518556	no	universal stress protein (USP) family protein	38.2529	29.6596	-0.367072	no	30.5509	36.0375	0.238282	no	37.4884	35.8949	-0.0626669	no	33.3173	40.5866	0.284731	no
		Glyma.14G056300	1.43637	0	#NAME?	yes	1.17987	0.082052	-3.84595	yes	1.17982	0.802489	-0.556012	no	0.979043	17.1489	4.1306	yes	unknown protein	12.2847	7.86413	-0.643506	no	11.3311	0.638615	-4.1492	yes	25.2573	2.86341	-3.14089	yes	11.7711	69.811	2.5682	yes
		Glyma.14G148800	0.220635	0	#NAME?	no	0.193423	0.0189332	-3.35277	no	0.194357	1.47411	2.92306	yes	0.158828	0.538358	1.7611	yes	universal stress protein (USP) family protein	4.3453	3.86731	-0.168125	no	4.20837	2.88833	-0.543026	no	2.47435	1.76995	-0.483337	no	2.77803	0.967388	-1.52189	no
		Glyma.15G176900	217.953	19.4063	-3.48942	yes	224.386	55.1749	-2.0239	yes	225.081	205.145	-0.133796	no	183.686	699.294	1.92866	yes	GLP3A, GLP3B, GLP3 | GLP3 (GERMIN-LIKE PROTEIN 3)	0.41315	0.315721	-0.388019	no	0.413406	0.899898	1.1222	no	0.19385	0.668905	1.78686	no	0.271759	0.13374	-1.02289	no
		Glyma.15G217100	3.27411	0.535998	-2.6108	yes	3.78658	15.6309	2.04543	yes	3.79171	18.9626	2.32224	yes	3.12527	92.7725	4.89164	yes	MLP43 (MLP-LIKE PROTEIN 43)	295.859	355.405	0.264554	no	362.568	174.77	-1.0528	yes	260.961	70.7852	-1.88232	yes	317.479	277.15	-0.195992	no
		Glyma.15G274200	3.79689	0.637073	-2.57529	yes	4.5699	1.38116	-1.72628	yes	4.58157	7.36687	0.685209	yes	3.82441	0.261721	-3.86914	no	Bet v I allergen family protein	110.509	146.683	0.408538	no	103.171	155.269	0.58974	no	104.15	184.931	0.828322	no	122.716	115.889	-0.0825786	no
		Glyma.16G007700	102.372	0.257228	-8.63656	yes	114.092	3.40884	-5.06477	yes	114.577	344.157	1.58675	yes	93.5051	1084.75	3.53617	yes	GLP1 (GERMIN-LIKE PROTEIN 1)	0	0	0	no	0	0	0	no	0	0	0	no	0	0.0158295	inf	no
		Glyma.16G061400	1.76332	0	#NAME?	yes	1.76345	0	#NAME?	yes	1.76776	29.3451	4.05313	yes	1.43046	4.92054	1.78234	yes	germin-like protein, putative	0	0	0	no	0.0279927	0	#NAME?	no	0.045996	0	#NAME?	no	0.0670297	0.110839	0.725586	no
		Glyma.17G030200	13.6024	107.82	2.98669	yes	14.6326	90.1931	2.62383	yes	14.6454	62.8476	2.10141	yes	12.1895	37.7748	1.63178	yes	unknown protein	1018.92	635.055	-0.682085	no	1089.68	374.8	-1.53971	yes	1060.38	181.33	-2.54789	yes	683.102	851.472	0.317858	no
		Glyma.17G030300	0.830928	7.05694	3.08625	yes	1.00831	7.37696	2.87109	yes	1.00752	14.1844	3.81542	yes	0.84056	3.36607	2.00164	yes	unknown protein	382.32	277.343	-0.463108	no	484.884	104.7	-2.21138	yes	490.568	49.4629	-3.31003	yes	278.616	397.065	0.511099	no
		Glyma.17G049800	16.6894	1.11373	-3.90545	yes	18.0551	19.655	0.122489	no	18.1323	230.49	3.66807	yes	14.8002	180.161	3.6056	yes	GLP3A, GLP3B, GLP3 | GLP3 (GERMIN-LIKE PROTEIN 3)	0.0727778	0.93322	3.68065	no	0.0759836	0.0742564	-0.0331732	no	0	0.261999	inf	no	0	0.0394159	inf	no
		Glyma.19G006700	20.28	26.8122	0.402827	no	18.047	13.6941	-0.398205	no	18.0964	117.048	2.69332	yes	14.9977	164.475	3.45506	yes	universal stress protein (USP) family protein	14.0139	10.4561	-0.422511	no	12.9036	17.5178	0.441047	no	17.3685	24.0418	0.469072	no	13.8009	19.1121	0.469723	no
		Glyma.19G034900	2.54256	0.612171	-2.05428	yes	2.74184	1.36974	-1.00124	no	2.75222	7.33848	1.41488	yes	2.24206	4.10271	0.871751	yes	pollen Ole e 1 allergen and extensin family protein	32.6388	45.6225	0.483159	no	22.3409	21.2468	-0.0724425	no	4.75453	3.5554	-0.419289	no	11.1813	0.85444	-3.70997	yes
		Glyma.19G102700	0.8358	0.0168408	-5.63313	no	0.981932	0.0833856	-3.55775	yes	0.982984	19.6924	4.32433	yes	0.809711	5.66651	2.80698	yes	germin-like protein, putative	0.021637	0	#NAME?	no	0.0763142	0	#NAME?	no	0.156426	0.0388292	-2.01026	no	0.0818839	0.162252	0.986584	no
		Glyma.20G017900	16.2237	0.283075	-5.84077	yes	16.3692	1.29465	-3.66035	yes	16.4638	53.8777	1.71039	yes	13.6356	43.3536	1.66878	yes	major latex protein-related	3.88273	10.3208	1.41041	yes	3.19846	3.50699	0.132859	no	4.186	3.13129	-0.418818	no	7.76968	13.6159	0.809364	no
		Glyma.20G090200	4.32941	1.59699	-1.43882	yes	4.61738	0.891088	-2.37344	yes	4.63121	2.30726	-1.00521	yes	3.78035	2.60157	-0.539138	no	GLP10 (GERMIN-LIKE PROTEIN 10)	2.21662	3.14212	0.503379	no	2.79699	4.88321	0.803955	yes	2.24822	2.56535	0.190373	no	2.62493	0.991117	-1.40515	no
		Glyma.13G070900	12.9337	0.44749	-4.85314	yes	12.803	3.2527	-1.97677	yes	12.8484	4.73406	-1.44044	yes	10.5516	28.3259	1.42466	yes	ALPHA-DOX1 (ALPHA-DIOXYGENASE 1)	2.54804	3.44299	0.434273	no	8.3005	1.80831	-2.19856	yes	6.79346	0.885333	-2.93985	yes	5.31578	9.53626	0.843141	no
		Glyma.19G011700	5.00279	0.194611	-4.68407	yes	5.03875	16.1193	1.67765	yes	5.05083	22.2141	2.13689	yes	4.19917	16.249	1.95217	yes	ALPHA-DOX1 (ALPHA-DIOXYGENASE 1)	223.422	170.292	-0.39176	no	206.177	7.47797	-4.7851	yes	313.255	8.8767	-5.14117	yes	141.798	548.295	1.95112	no
		Glyma.19G011800	0.583954	0	#NAME?	yes	0.582165	0.725487	0.317521	no	0.582849	1.66656	1.51568	yes	0.479461	2.16741	2.17649	yes	ALPHA-DOX1 (ALPHA-DIOXYGENASE 1)	0.032252	0.0247066	-0.384493	no	0.0336731	0.0132865	-1.34164	no	0.111745	0.00894132	-3.64358	no	0.0670901	0.153226	1.19149	no
