# Supplementary material for: Genome-wide transcriptional profiling for elucidating the effects of brassinosteroids on Glycine max during early vegetative development
Source: Sci Rep. 2019 Nov 6;9:16085. doi: 10.1038/s41598-019-52599-3 (PMC6834599; doi:10.1038/s41598-019-52599-3)
Supplement: Supplementary file 6 — Supplementary table 5 [file 41598_2019_52599_MOESM6_ESM.xlsx]

## Sheet: Supplementary Table 5
Supplementary Table 5. Genes and qRT-PCR primers sequences used in this study.
Gene ID	Primer F	Primer R
Glyma.06G102100	CTTCAAACCATCCCAAAAGGC	TTGTTCTTGGGACTCAGGTG
Glyma.15G209300	TCCCTCGTCTTCCACAAATTC	CTTGAGTTTGGTGAGTTTGGC
Glyma.12G156600	CCCTCTATTGCTCATTTCCCTC	GAGCCTTCGTTTCCGTTTTG
Glyma.08G062800	GATCTTCCTGTGGAGTTGCTAG	CAGTCCTTCCCTCACCAATG
Glyma.18G133100	GGTGCGAGGGACTAAGAAAAG	CAGTACTTGACCTCATTCGGG
Glyma.08G346800	TCGAAAAGACCTAAGTGCCC	GGACTGAAACAAAGCGTAATCG
Glyma.16G095000	GCAAAGTGAGGAAAAGGCTTC	TCTTGGGCAACTCAGTCATC
Glyma.08G270300	GCAACCTGAGCAAAGCATATC	CACAAAATGCAGCCACAGTG
